# Supplementary material for: Dichloridobis(thio­urea-κS)nickel(II)
Source: Acta Crystallogr Sect E Struct Rep Online. 2012 Feb 24;68(Pt 3):m314. doi: 10.1107/S1600536812006174 (PMC3297264; doi:10.1107/S1600536812006174)
Supplement: Supplementary file 1 [file e-68-0m314-sup1.cif]

##############################################################################
#                                                                            #
# This CIF contains the data in a paper accepted for publication in          #
# Acta Crystallographica Section E. It conforms to the requirements of       #
# Notes for Authors for Acta Crystallographica Section E, and has been       #
# peer reviewed under the auspices of the IUCr Commission on Journals.       #
#                                                                            #
# Full details of the Crystallographic Information File format               #
# are given in the paper "The Crystallographic Information File (CIF):       #
# a New Standard Archive File for Crystallography" by S. R. Hall, F. H.      #
# Allen and I. D. Brown [Acta Cryst. (1991), A47, 655-685].                  #
#                                                                            #
# The current version of the core CIF dictionary is obtainable from          #
# ftp://ftp.iucr.org/pub/cif_core.dic.                                       #
#                                                                            #
# Software is freely available for graphical display of the structure(s)     #
# in this CIF. For information consult the CIF software page                 #
# http://www.iucr.org/resources/cif/software.                                #
#                                                                            #
# This file may be used for bona fide research purposes within the           #
# scientific community so long as proper attribution is given to the journal # 
# article from which it was obtained.                                        #
#                                                                            #
##############################################################################
data_I
_audit_creation_method     SHELXL-97
_chemical_name_systematic
;
Dichloridobis(thiourea-\k<i>S</i>)nickel(II)
;
_chemical_name_common     ?
_chemical_formula_moiety     'C2 H8 Cl2 N4 Ni S2'
_chemical_formula_sum     'C2 H8 Cl2 N4 Ni S2'
_chemical_formula_iupac     '[Ni Cl2 (C H4 N2 S)2]'
_chemical_formula_weight     281.85
_chemical_melting_point     ?
_symmetry_cell_setting     monoclinic
_symmetry_space_group_name_H-M     'C c'
_symmetry_space_group_name_hall     'C -2yc'
loop_
    _symmetry_equiv_pos_as_xyz
    'x, y, z'
    'x, -y, z+1/2'
    'x+1/2, y+1/2, z'
    'x+1/2, -y+1/2, z+1/2'
_cell_length_a     8.1578(3)
_cell_length_b     11.8183(5)
_cell_length_c     10.8526(6)
_cell_angle_alpha     90.00
_cell_angle_beta     103.869(2)
_cell_angle_gamma     90.00
_cell_volume     1015.81(8)
_cell_formula_units_Z     4
_cell_measurement_reflns_used     289
_cell_measurement_theta_min     1.8
_cell_measurement_theta_max     26.7
_cell_measurement_temperature     100(2)
_exptl_crystal_description     prism
_exptl_crystal_colour     colourless
_exptl_crystal_size_max     0.42
_exptl_crystal_size_mid     0.37
_exptl_crystal_size_min     0.17
_exptl_crystal_density_diffrn     1.843
_exptl_crystal_density_meas     ?
_exptl_crystal_density_method     'not measured'
_exptl_crystal_F_000     568
_exptl_absorpt_coefficient_mu     2.794
_exptl_absorpt_correction_type     multi-scan
_exptl_absorpt_process_details     '(SADABS; Sheldrick, 2004)'
_exptl_absorpt_correction_T_min     0.322
_exptl_absorpt_correction_T_max     0.622
_exptl_special_details     ?
_diffrn_ambient_temperature     100(2)
_diffrn_radiation_type     MoK\a
_diffrn_radiation_wavelength     0.71073
_diffrn_radiation_source     'fine-focus sealed tube'
_diffrn_radiation_monochromator     graphite
_diffrn_measurement_device_type     'Bruker APEXII CCD detector'
_diffrn_measurement_method     '\w and \f'
_diffrn_detector_area_resol_mean     ?
_diffrn_reflns_number     4883
_diffrn_reflns_av_R_equivalents     0.0223
_diffrn_reflns_av_sigmaI/netI     0.0301
_diffrn_reflns_theta_min     3.10
_diffrn_reflns_theta_max     25.49
_diffrn_reflns_theta_full     25.49
_diffrn_measured_fraction_theta_max     0.999
_diffrn_measured_fraction_theta_full     0.999
_diffrn_reflns_limit_h_min     -9
_diffrn_reflns_limit_h_max     8
_diffrn_reflns_limit_k_min     -14
_diffrn_reflns_limit_k_max     14
_diffrn_reflns_limit_l_min     -13
_diffrn_reflns_limit_l_max     13
_diffrn_standards_number     ?
_diffrn_standards_interval_count     ?
_diffrn_standards_interval_time     ?
_diffrn_standards_decay_%     ?
_refine_special_details
;
Refinement of <i>F</i>^2^ against ALL reflections. The weighted <i>R</i>-factor
<i>wR</i> and goodness of fit <i>S</i> are based on <i>F</i>^2^, conventional
<i>R</i>-factors <i>R</i> are based on <i>F</i>, with <i>F</i> set to zero for
negative <i>F</i>^2^. The threshold expression of <i>F</i>^2^ >
\s(<i>F</i>^2^) is used only for calculating <i>R</i>-factors(gt) <i>etc</i>.
and is not relevant to the choice of reflections for refinement.
<i>R</i>-factors based on <i>F</i>^2^ are statistically about twice as large
as those based on <i>F</i>, and <i>R</i>- factors based on ALL data will be
even larger.
;
_reflns_number_total     1695
_reflns_number_gt     1678
_reflns_threshold_expression     I>2sigma(I)
_refine_ls_structure_factor_coef     Fsqd
_refine_ls_matrix_type     full
_refine_ls_R_factor_all     0.0167
_refine_ls_R_factor_gt     0.0165
_refine_ls_wR_factor_gt     0.0448
_refine_ls_wR_factor_ref     0.0449
_refine_ls_goodness_of_fit_ref     1.081
_refine_ls_restrained_S_all     1.082
_refine_ls_number_reflns     1695
_refine_ls_number_parameters     132
_refine_ls_number_restraints     10
_refine_ls_hydrogen_treatment     refall
_refine_ls_weighting_scheme     calc
_refine_ls_weighting_details
         'calc w=1/[\s^2^(Fo^2^)+(0.0205P)^2^+0.1021P] where P=(Fo^2^+2Fc^2^)/3'
_atom_sites_solution_hydrogens     geom
_atom_sites_solution_primary     direct
_atom_sites_solution_secondary     difmap
_refine_ls_shift/su_max     0.002
_refine_ls_shift/su_mean     0.000
_refine_diff_density_max     0.245
_refine_diff_density_min     -0.152
_refine_ls_extinction_method     none
_refine_ls_extinction_coef     ?
_refine_ls_abs_structure_details     'Flack (1983), 745 Friedel pairs'
_refine_ls_abs_structure_Flack     0.069(10)
loop_
    _atom_type_symbol
    _atom_type_description
    _atom_type_scat_dispersion_real
    _atom_type_scat_dispersion_imag
    _atom_type_scat_source
    'C' 'C' 0.0033 0.0016
                         'International Tables Vol C Tables 4.2.6.8 and 6.1.1.4'
    'H' 'H' 0.0000 0.0000
                         'International Tables Vol C Tables 4.2.6.8 and 6.1.1.4'
    'N' 'N' 0.0061 0.0033
                         'International Tables Vol C Tables 4.2.6.8 and 6.1.1.4'
    'S' 'S' 0.1246 0.1234
                         'International Tables Vol C Tables 4.2.6.8 and 6.1.1.4'
    'Cl' 'Cl' 0.1484 0.1585
                         'International Tables Vol C Tables 4.2.6.8 and 6.1.1.4'
    'Ni' 'Ni' 0.3393 1.1124
                         'International Tables Vol C Tables 4.2.6.8 and 6.1.1.4'
_computing_data_collection     'APEX2 (Bruker, 2005)'
_computing_cell_refinement     'SAINT (Bruker, 2005)'
_computing_data_reduction     'SAINT (Bruker, 2005)'
_computing_structure_solution     'SHELXS97 (Sheldrick, 2008)'
_computing_structure_refinement     'SHELXL97 (Sheldrick, 2008)'
_computing_molecular_graphics     'PLATON (Spek, 2009)'
_computing_publication_material     'publCIF (Westrip, 2010)'
loop_
    _atom_site_type_symbol
    _atom_site_label
    _atom_site_fract_x
    _atom_site_fract_y
    _atom_site_fract_z
    _atom_site_U_iso_or_equiv
    _atom_site_adp_type
    _atom_site_calc_flag
    _atom_site_refinement_flags
    _atom_site_occupancy
    _atom_site_symmetry_multiplicity
    _atom_site_disorder_assembly
    _atom_site_disorder_group
    Ni Ni1 0.15345(3) 0.18215(2) 0.53899(3) 0.03234(9) Uani d . 1 1 . .
    Cl Cl2 0.03840(8) 0.33531(5) 0.61305(6) 0.03892(15) Uani d . 1 1 . .
    S S2 0.33740(7) 0.22386(7) 0.41358(6) 0.04019(16) Uani d . 1 1 . .
    S S1 -0.05478(8) 0.10041(6) 0.38067(5) 0.03680(15) Uani d . 1 1 . .
    Cl Cl1 0.26641(9) 0.06856(6) 0.70409(7) 0.04738(16) Uani d . 1 1 . .
    C C1 -0.1912(3) 0.03547(18) 0.4566(2) 0.0312(5) Uani d . 1 1 . .
    N N1 -0.1424(3) 0.0014(2) 0.5748(2) 0.0427(5) Uani d D 1 1 . .
    N N2 -0.3484(3) 0.0180(2) 0.3936(2) 0.0419(5) Uani d D 1 1 . .
    C C2 0.5326(3) 0.2585(2) 0.5057(2) 0.0341(5) Uani d . 1 1 . .
    N N3 0.6387(3) 0.3127(2) 0.4532(3) 0.0535(7) Uani d D 1 1 . .
    N N4 0.5794(3) 0.2294(3) 0.6260(2) 0.0562(7) Uani d D 1 1 . .
    H H1A -0.042(3) -0.001(3) 0.618(3) 0.054(10) Uiso d D 1 1 . .
    H H2A -0.412(4) -0.012(3) 0.434(3) 0.052(9) Uiso d D 1 1 . .
    H H3A 0.597(8) 0.333(4) 0.376(3) 0.13(2) Uiso d D 1 1 . .
    H H4A 0.672(3) 0.255(3) 0.667(3) 0.067(11) Uiso d D 1 1 . .
    H H1B -0.217(4) -0.033(3) 0.599(3) 0.048(9) Uiso d D 1 1 . .
    H H2B -0.392(4) 0.048(2) 0.327(2) 0.039(8) Uiso d D 1 1 . .
    H H3B 0.737(4) 0.327(4) 0.501(5) 0.095(17) Uiso d D 1 1 . .
    H H4B 0.513(4) 0.186(2) 0.656(3) 0.046(10) Uiso d D 1 1 . .
loop_
    _atom_site_aniso_label
    _atom_site_aniso_U_11
    _atom_site_aniso_U_22
    _atom_site_aniso_U_33
    _atom_site_aniso_U_12
    _atom_site_aniso_U_13
    _atom_site_aniso_U_23
    Ni1 0.02675(16) 0.03985(16) 0.03008(15) -0.00044(13) 0.00613(11)
                                                                    -0.00065(13)
    Cl2 0.0308(3) 0.0446(3) 0.0418(3) -0.0015(2) 0.0094(3) -0.0120(3)
    S2 0.0226(3) 0.0721(4) 0.0250(3) -0.0055(3) 0.0039(2) -0.0010(3)
    S1 0.0339(3) 0.0500(4) 0.0255(3) -0.0108(3) 0.0052(2) -0.0026(3)
    Cl1 0.0441(4) 0.0561(4) 0.0385(4) 0.0094(3) 0.0032(3) 0.0128(3)
    C1 0.0307(12) 0.0278(11) 0.0344(13) -0.0013(9) 0.0063(10) -0.0036(10)
    N1 0.0366(13) 0.0507(13) 0.0385(12) -0.0128(10) 0.0046(10) 0.0096(9)
    N2 0.0301(12) 0.0458(14) 0.0462(14) -0.0054(10) 0.0020(10) 0.0098(11)
    C2 0.0230(12) 0.0414(13) 0.0366(13) 0.0039(10) 0.0045(9) -0.0070(10)
    N3 0.0270(13) 0.0680(18) 0.0648(19) -0.0072(11) 0.0099(13) 0.0030(14)
    N4 0.0326(14) 0.095(2) 0.0335(13) -0.0043(14) -0.0065(11) -0.0040(14)
_geom_special_details
;
All e.s.d.'s (except the e.s.d. in the dihedral angle between two l.s. planes)
are estimated using the full covariance matrix. The cell e.s.d.'s are taken
into account individually in the estimation of e.s.d.'s in distances, angles
and torsion angles; correlations between e.s.d.'s in cell parameters are only
used when they are defined by crystal symmetry. An approximate (isotropic)
treatment of cell e.s.d.'s is used for estimating e.s.d.'s involving l.s.
planes.
;
loop_
    _geom_bond_atom_site_label_1
    _geom_bond_atom_site_label_2
    _geom_bond_site_symmetry_2
    _geom_bond_distance
    _geom_bond_publ_flag
    Ni1 Cl1 . 2.2516(7) ?
    Ni1 Cl2 . 2.2726(7) ?
    Ni1 S2 . 2.3079(7) ?
    Ni1 S1 . 2.3177(6) ?
    S2 C2 . 1.715(2) ?
    S1 C1 . 1.716(2) ?
    C1 N1 . 1.312(3) ?
    C1 N2 . 1.317(3) ?
    N1 H1A . 0.843(19) ?
    N1 H1B . 0.822(18) ?
    N2 H2A . 0.840(19) ?
    N2 H2B . 0.806(18) ?
    C2 N3 . 1.312(4) ?
    C2 N4 . 1.315(4) ?
    N3 H3A . 0.87(2) ?
    N3 H3B . 0.86(2) ?
    N4 H4A . 0.836(19) ?
    N4 H4B . 0.865(19) ?
loop_
    _geom_angle_atom_site_label_1
    _geom_angle_atom_site_label_2
    _geom_angle_atom_site_label_3
    _geom_angle_site_symmetry_1
    _geom_angle_site_symmetry_3
    _geom_angle
    _geom_angle_publ_flag
    Cl1 Ni1 Cl2 . . 108.56(3) ?
    Cl1 Ni1 S2 . . 113.37(3) ?
    Cl2 Ni1 S2 . . 114.86(3) ?
    Cl1 Ni1 S1 . . 115.40(3) ?
    Cl2 Ni1 S1 . . 107.62(3) ?
    S2 Ni1 S1 . . 96.69(2) ?
    C2 S2 Ni1 . . 110.56(9) ?
    C1 S1 Ni1 . . 105.95(8) ?
    N1 C1 N2 . . 119.3(2) ?
    N1 C1 S1 . . 121.80(19) ?
    N2 C1 S1 . . 118.9(2) ?
    C1 N1 H1A . . 126(3) ?
    C1 N1 H1B . . 113(3) ?
    H1A N1 H1B . . 120(3) ?
    C1 N2 H2A . . 116(3) ?
    C1 N2 H2B . . 124(2) ?
    H2A N2 H2B . . 117(4) ?
    N3 C2 N4 . . 119.7(3) ?
    N3 C2 S2 . . 118.7(2) ?
    N4 C2 S2 . . 121.6(2) ?
    C2 N3 H3A . . 114(4) ?
    C2 N3 H3B . . 117(4) ?
    H3A N3 H3B . . 128(6) ?
    C2 N4 H4A . . 116(3) ?
    C2 N4 H4B . . 118(3) ?
    H4A N4 H4B . . 126(4) ?
loop_
    _geom_hbond_atom_site_label_D
    _geom_hbond_atom_site_label_H
    _geom_hbond_atom_site_label_A
    _geom_hbond_site_symmetry_A
    _geom_hbond_distance_DH
    _geom_hbond_distance_HA
    _geom_hbond_distance_DA
    _geom_hbond_angle_DHA
    _geom_hbond_publ_flag
    N1 H1A Cl1 . 0.84(3) 2.60(3) 3.388(3) 157(3) yes
    N1 H1B Cl2 3_445 0.83(3) 2.56(3) 3.365(3) 164(3) yes
    N2 H2A Cl2 3_445 0.83(3) 2.75(3) 3.499(2) 150(3) yes
    N2 H2B Cl2 4_454 0.81(2) 2.64(2) 3.432(2) 166(3) yes
    N3 H3A Cl1 4_554 0.86(3) 2.83(5) 3.423(3) 128(5) yes
    N3 H3B Cl2 1_655 0.86(4) 2.47(4) 3.317(3) 168(4) yes
    N4 H4A S2 4_555 0.84(3) 2.70(3) 3.366(2) 137(3) yes
    N4 H4B Cl1 . 0.86(3) 2.60(3) 3.448(3) 168(3) yes
_iucr_refine_instructions_details
;
TITL Cc in Cc
CELL 0.71073   8.1578  11.8183  10.8526  90.000 103.869  90.000
ZERR    4.00   0.0003   0.0005   0.0006   0.000   0.002   0.000
LATT -7
SYMM X, -Y, 0.5+Z
SFAC C  H  N  S  Cl Ni
UNIT 8  32  16  8  8  4
OMIT 0 51
L.S. 4
ACTA
BOND $H
FMAP 2
PLAN 20
HTAB
DFIX 0.86 0.02 N1 H1A  N1 H1B  N2 H2A  N2 H2B  N4 H4B  N4 H4A  N3 H3B  N3 H3A
TEMP 23.000
WGHT    0.020500    0.102100
FVAR       0.53231
MOLE 1
NI1   6    0.153449    0.182145    0.538993    11.00000    0.02675    0.03985 =
         0.03008   -0.00065    0.00613   -0.00044
CL2   5    0.038404    0.335305    0.613054    11.00000    0.03078    0.04457 =
         0.04178   -0.01201    0.00945   -0.00152
S2    4    0.337401    0.223858    0.413581    11.00000    0.02257    0.07207 =
         0.02500   -0.00101    0.00388   -0.00553
S1    4   -0.054777    0.100408    0.380667    11.00000    0.03394    0.04999 =
         0.02548   -0.00258    0.00521   -0.01080
CL1   5    0.266409    0.068563    0.704088    11.00000    0.04405    0.05612 =
         0.03854    0.01285    0.00316    0.00943
C1    1   -0.191199    0.035471    0.456580    11.00000    0.03074    0.02781 =
         0.03439   -0.00357    0.00630   -0.00132
N1    3   -0.142448    0.001448    0.574819    11.00000    0.03657    0.05073 =
         0.03851    0.00963    0.00458   -0.01278
N2    3   -0.348373    0.018015    0.393592    11.00000    0.03009    0.04576 =
         0.04620    0.00976    0.00202   -0.00543
C2    1    0.532583    0.258546    0.505735    11.00000    0.02300    0.04138 =
         0.03660   -0.00704    0.00453    0.00389
N3    3    0.638664    0.312740    0.453185    11.00000    0.02703    0.06799 =
         0.06479    0.00298    0.00992   -0.00719
N4    3    0.579371    0.229368    0.625998    11.00000    0.03257    0.09523 =
         0.03345   -0.00398   -0.00645   -0.00428
H1A   2   -0.041907   -0.000913    0.618214    11.00000    0.05385
H2A   2   -0.412386   -0.011853    0.434486    11.00000    0.05234
H3A   2    0.596876    0.333460    0.375543    11.00000    0.12886
H4A   2    0.672408    0.254663    0.666591    11.00000    0.06734
H1B   2   -0.216997   -0.032634    0.598837    11.00000    0.04759
H2B   2   -0.392408    0.047950    0.327227    11.00000    0.03854
H3B   2    0.737115    0.326565    0.500508    11.00000    0.09506
H4B   2    0.513160    0.186030    0.656440    11.00000    0.04634
HKLF 4
REM  Cc in Cc
REM R1 =  0.0165 for   1678 Fo > 4sig(Fo)  and  0.0167 for all   1695 data
REM    132 parameters refined using     10 restraints
END
WGHT      0.0205      0.1020
REM Highest difference peak  0.245,  deepest hole -0.152,  1-sigma level  0.044
Q1    1  -0.1392  0.0905  0.4138  11.00000  0.05    0.24
Q2    1   0.2834  0.1761  0.5416  11.00000  0.05    0.21
Q3    1   0.0397  0.1897  0.5380  11.00000  0.05    0.21
Q4    1   0.4365  0.2442  0.4578  11.00000  0.05    0.20
Q5    1   0.2270  0.1104  0.6939  11.00000  0.05    0.18
Q6    1   0.0561  0.1775  0.4573  11.00000  0.05    0.17
Q7    1   0.3482  0.0770  0.6759  11.00000  0.05    0.17
Q8    1   0.1434  0.3376  0.6045  11.00000  0.05    0.16
Q9    1   0.2902  0.0637  0.6628  11.00000  0.05    0.16
Q10   1  -0.0862  0.0937  0.3440  11.00000  0.05    0.16
Q11   1  -0.1552 -0.0401  0.5980  11.00000  0.05    0.15
Q12   1   0.2590  0.0430  0.7184  11.00000  0.05    0.15
Q13   1  -0.0571  0.0454  0.3870  11.00000  0.05    0.15
Q14   1   0.2250  0.2274  0.4036  11.00000  0.05    0.14
Q15   1   0.2873  0.2130  0.3458  11.00000  0.05    0.14
Q16   1   0.0446  0.1018  0.3797  11.00000  0.05    0.14
Q17   1  -0.0464  0.1648  0.3936  11.00000  0.05    0.13
Q18   1  -0.0819  0.3538  0.6189  11.00000  0.05    0.13
Q19   1   0.0168  0.0712  0.4226  11.00000  0.05    0.13
Q20   1  -0.1609  0.0640  0.5589  11.00000  0.05    0.13
;
data_global
_journal_date_recd_electronic     2012-02-11
_journal_date_accepted     2012-02-12
_journal_name_full     'Acta Crystallographica, Section E'
_journal_year     2012
_journal_volume     68
_journal_issue      3
_journal_page_first     m314
_journal_page_last     m314
_journal_paper_category     QM
_journal_paper_doi     10.1107/S1600536812006174
_journal_coeditor_code     FJ2518
_publ_contact_author_name     'Hafid Zouihri'
_publ_contact_author_address
;
Laboratoire Priv\'e de Cristallographie (LPC), K\'enitra, Morocco
;
_publ_contact_author_email     'hafid.zouihri@gmail.com'
_publ_contact_author_fax     '00 00 00 00'
_publ_contact_author_phone     '00 00 00 00'
_publ_section_title
;
Dichloridobis(thiourea-\k<i>S</i>)nickel(II)
;
loop_
    _publ_author_name
    _publ_author_footnote
    _publ_author_address
    'Zouihri, Hafid' .
;
Laboratoire Priv\'e de Cristallographie (LPC), K\'enitra, Morocco
;
