# Supplementary material for: Dichloridobis(thio­urea-κS)nickel(II)
Source: Acta Crystallogr Sect E Struct Rep Online. 2012 Feb 24;68(Pt 3):m314. doi: 10.1107/S1600536812006174 (PMC3297264; doi:10.1107/S1600536812006174)
Supplement: Supplementary file 2 [file e-68-0m314-Isup2.hkl]

# 
# h,k,l, Fc-squared, Fo-squared, sigma(Fo-squared) and status flag 
# 
data_I
_shelx_title ' Cc in Cc' 
_shelx_refln_list_code          4 
_shelx_F_calc_maximum      183.25 
_exptl_crystal_F_000       568.00 
_reflns_d_resolution_high  0.8256 
 
loop_ 
 _symmetry_equiv_pos_as_xyz 
 'x, y, z' 
 'x, -y, z+1/2' 
 'x+1/2, y+1/2, z' 
 'x+1/2, -y+1/2, z+1/2' 
 
_cell_length_a     8.1578 
_cell_length_b    11.8183 
_cell_length_c    10.8526 
_cell_angle_alpha  90.000 
_cell_angle_beta  103.869 
_cell_angle_gamma  90.000 
 
_shelx_F_squared_multiplier     1.000 
 
loop_ 
 _refln_index_h 
 _refln_index_k 
 _refln_index_l 
 _refln_F_squared_calc 
 _refln_F_squared_meas 
 _refln_F_squared_sigma 
 _refln_observed_status 
   3   1 -13      314.23      343.81     22.63 o 
   2   2 -13      145.49      165.38     15.65 o 
   0   0 -12     1512.25     1555.31     82.55 o 
   2   0 -12     1070.24     1034.20     68.61 o 
   4   0 -12      420.94      491.07     38.04 o 
  -1   1 -12      551.78      593.54     27.82 o 
   1   1 -12       21.45       21.21      7.80 o 
   3   1 -12      590.08      536.61     29.86 o 
   5   1 -12      205.78      211.68     17.75 o 
   0   2 -12       72.71       88.83     14.96 o 
   2   2 -12     1460.16     1372.23     60.19 o 
   4   2 -12      410.95      423.89     24.75 o 
  -1   3 -12      179.81      198.76     21.77 o 
   1   3 -12      219.39      224.07     16.81 o 
   3   3 -12     1093.03     1098.58     48.16 o 
   5   3 -12      672.70      625.43     49.16 o 
   0   4 -12      592.79      593.78     24.19 o 
   2   4 -12      184.42      182.30     12.20 o 
   4   4 -12      122.50      127.94     10.33 o 
   1   5 -12      130.75      143.09     10.72 o 
   3   5 -12      913.55      962.10     35.16 o 
  -3   1 -11      300.37      323.00     20.23 o 
  -1   1 -11     1881.93     2019.41     69.81 o 
   1   1 -11       19.93       32.79     10.83 o 
   3   1 -11     1829.79     1748.67     73.10 o 
   5   1 -11       73.83       96.70     12.04 o 
  -2   2 -11     1739.26     1839.10     66.53 o 
   0   2 -11      405.79      415.73     31.76 o 
   2   2 -11      380.39      358.37     20.85 o 
   4   2 -11      743.91      725.18     35.48 o 
   6   2 -11      166.42      165.76     24.17 o 
  -1   3 -11      199.03      195.14     21.10 o 
   1   3 -11      342.63      370.20     20.78 o 
   3   3 -11      228.26      223.86     12.98 o 
   5   3 -11     1347.60     1278.80     79.83 o 
  -2   4 -11      459.10      496.77     20.90 o 
   0   4 -11       95.42       99.43      9.00 o 
   2   4 -11     1131.91     1125.03     40.19 o 
   4   4 -11     1747.47     1717.61     53.78 o 
   6   4 -11      538.40      564.55     44.04 o 
  -1   5 -11       29.84       36.43      8.41 o 
   1   5 -11     1152.28     1157.71     47.92 o 
   3   5 -11      364.57      375.88     17.61 o 
   5   5 -11      123.83      114.46     11.71 o 
   0   6 -11      407.26      387.34     17.38 o 
   2   6 -11      222.89      228.39     14.08 o 
   4   6 -11       81.61       79.94     10.32 o 
   1   7 -11     1414.41     1371.53     53.66 o 
   3   7 -11      382.26      399.08     23.41 o 
  -4   0 -10       97.98       90.24     15.78 o 
  -2   0 -10     2180.89     2268.86    111.63 o 
   0   0 -10     1444.51     1428.93     70.33 o 
   2   0 -10     1911.18     1881.82    104.92 o 
   4   0 -10     5125.28     4891.05    275.94 o 
  -3   1 -10      948.27     1015.42     41.50 o 
  -1   1 -10     1095.91     1072.77     42.17 o 
   1   1 -10      561.54      561.97     33.74 o 
   3   1 -10      994.40      991.16     45.76 o 
   5   1 -10      386.83      386.14     23.13 o 
  -4   2 -10       47.74       42.63      8.96 o 
  -2   2 -10      521.72      549.76     25.96 o 
   0   2 -10     2341.49     2288.00     79.12 o 
   2   2 -10      898.59      881.33     31.84 o 
   4   2 -10     2235.20     2180.75     87.71 o 
  -3   3 -10      679.36      711.62     31.36 o 
  -1   3 -10     1757.11     1806.27     54.85 o 
   1   3 -10      274.60      284.41     13.79 o 
   3   3 -10      619.98      614.86     22.85 o 
   5   3 -10      677.32      671.86     29.23 o 
  -2   4 -10      103.67      107.62      8.98 o 
   0   4 -10      137.49      139.49     14.79 o 
   2   4 -10      644.95      601.76     23.00 o 
   4   4 -10      292.77      296.21     14.76 o 
   6   4 -10       21.50       15.81     13.30 o 
  -3   5 -10      509.52      502.93     21.75 o 
  -1   5 -10      962.19      961.01     39.43 o 
   1   5 -10      663.69      669.47     25.32 o 
   3   5 -10      218.36      257.14     13.67 o 
   5   5 -10     2117.21     2060.47     76.13 o 
  -2   6 -10      167.02      136.86     13.02 o 
   0   6 -10      973.44      998.97     34.53 o 
   2   6 -10     1494.66     1539.96     53.35 o 
   4   6 -10      206.15      204.03     14.48 o 
   6   6 -10      368.86      351.60     35.64 o 
  -1   7 -10      148.05      163.67     13.80 o 
   1   7 -10      476.97      469.61     19.43 o 
   3   7 -10      368.05      340.27     20.31 o 
   5   7 -10       88.05       89.69     10.44 o 
   0   8 -10      582.73      568.80     27.97 o 
   2   8 -10      250.07      261.96     18.93 o 
   4   8 -10      417.48      441.37     24.43 o 
   1   9 -10      441.32      442.87     24.34 o 
   3   9 -10      129.42      126.21     13.26 o 
  -5   1  -9      865.69      948.42     39.36 o 
  -3   1  -9      608.89      661.23     29.36 o 
  -1   1  -9      984.93     1010.30     39.71 o 
   1   1  -9     2146.28     2116.61     98.29 o 
   3   1  -9     2768.36     2626.24    112.11 o 
   5   1  -9     2378.14     2252.69     89.46 o 
  -4   2  -9     1430.75     1483.98     54.62 o 
  -2   2  -9     1682.97     1755.62     62.23 o 
   0   2  -9      131.10      146.69      8.76 o 
   2   2  -9     1331.19     1316.90     44.19 o 
   4   2  -9      257.17      263.29     12.72 o 
  -5   3  -9      356.51      353.38     16.10 o 
  -3   3  -9      686.59      715.57     25.64 o 
  -1   3  -9     2762.68     2824.98     78.97 o 
   1   3  -9      119.83      117.92      8.02 o 
   3   3  -9      767.02      744.45     26.09 o 
   5   3  -9      400.60      375.69     22.22 o 
  -4   4  -9       10.47       13.31      5.40 o 
  -2   4  -9     1667.91     1802.20     53.56 o 
   0   4  -9     5379.89     5280.59    182.10 o 
   2   4  -9       99.90       94.72      7.94 o 
   4   4  -9      968.05      967.85     38.49 o 
   6   4  -9      979.00      911.78     47.68 o 
  -3   5  -9      156.39      145.50     10.14 o 
  -1   5  -9       39.12       27.87      6.99 o 
   1   5  -9     1730.01     1686.96     51.00 o 
   3   5  -9     1755.48     1733.20     54.08 o 
   5   5  -9      396.85      379.15     23.63 o 
  -4   6  -9      180.97      193.77     11.32 o 
  -2   6  -9       43.75       35.80      7.87 o 
   0   6  -9      533.62      522.64     20.36 o 
   2   6  -9        1.44        1.26      3.78 o 
   4   6  -9     1329.41     1270.00     50.81 o 
   6   6  -9      140.88      148.54     14.86 o 
  -3   7  -9       78.35       79.63     10.93 o 
  -1   7  -9      594.94      596.18     28.09 o 
   1   7  -9      888.40      931.69     31.40 o 
   3   7  -9     1625.64     1669.70     62.36 o 
   5   7  -9     1164.71     1180.78     49.37 o 
  -2   8  -9      385.29      352.25     29.17 o 
   0   8  -9      858.05      883.64     38.02 o 
   2   8  -9       11.22       12.40      5.56 o 
   4   8  -9      668.22      650.07     30.34 o 
   6   8  -9      124.55      122.71     15.07 o 
  -1   9  -9       81.65       87.10     10.70 o 
   1   9  -9      314.90      315.09     20.61 o 
   3   9  -9      546.61      573.39     29.12 o 
   5   9  -9       81.29       97.39     16.66 o 
   0  10  -9      112.60      139.30     13.41 o 
   2  10  -9      222.64      234.28     17.77 o 
  -6   0  -8     1598.22     1585.20     75.06 o 
  -4   0  -8     3977.81     4163.22    138.36 o 
  -2   0  -8     1632.58     1689.25     62.09 o 
   0   0  -8     1692.19     1645.62     79.19 o 
   2   0  -8     9044.22     9059.33    473.15 o 
   4   0  -8     2691.92     2610.15    142.65 o 
  -5   1  -8      558.97      559.92     28.13 o 
  -3   1  -8       47.22       52.62      5.35 o 
  -1   1  -8      139.94      140.51      9.45 o 
   1   1  -8     1635.89     1558.91     82.12 o 
   3   1  -8     1103.81     1135.59     50.16 o 
  -6   2  -8      947.11      978.07     39.25 o 
  -4   2  -8       97.56       95.79      6.88 o 
  -2   2  -8      966.61      993.04     24.26 o 
   0   2  -8     3133.02     3153.82     73.54 o 
   2   2  -8     1223.93     1200.37     36.62 o 
   4   2  -8     3845.27     3675.23    113.18 o 
  -5   3  -8      309.44      303.75     30.26 o 
  -3   3  -8     1957.03     1980.52     48.85 o 
  -1   3  -8     2585.69     2630.82     62.88 o 
   1   3  -8     3868.00     3770.32    112.28 o 
   5   3  -8     1088.37     1051.10     40.75 o 
  -4   4  -8      361.16      376.01     19.09 o 
  -2   4  -8      437.85      431.67     15.68 o 
   0   4  -8      724.59      714.25     32.33 o 
   2   4  -8      996.90      981.74     32.46 o 
   4   4  -8      412.12      398.44     19.43 o 
   6   4  -8      133.27      127.08     12.10 o 
  -5   5  -8      429.59      462.60     22.93 o 
  -3   5  -8       22.39       30.66      4.45 o 
  -1   5  -8     5767.67     5628.11    191.70 o 
   1   5  -8      139.93      147.48      8.90 o 
   3   5  -8      107.20      102.27      7.95 o 
   5   5  -8     1209.25     1209.66     51.06 o 
  -4   6  -8      991.59      998.13     27.69 o 
  -2   6  -8     1755.85     1721.12     62.91 o 
   0   6  -8      199.31      195.70     10.97 o 
   2   6  -8     1408.74     1380.78     36.28 o 
   4   6  -8     1463.22     1445.92     68.29 o 
   6   6  -8      565.10      612.62     36.98 o 
  -3   7  -8       42.27       36.16      5.78 o 
  -1   7  -8      539.13      542.73     20.91 o 
   1   7  -8      301.98      298.63     13.85 o 
   3   7  -8       83.40       99.68     10.22 o 
   5   7  -8      290.40      282.41     29.34 o 
  -2   8  -8      132.42      125.73     12.21 o 
   0   8  -8      442.41      440.16     26.12 o 
   2   8  -8     1075.85     1031.29     35.29 o 
   4   8  -8     1364.16     1335.57     53.52 o 
   6   8  -8       19.37       28.97      9.21 o 
  -3   9  -8      339.69      337.06     20.45 o 
  -1   9  -8      547.30      555.83     27.00 o 
   1   9  -8      885.82      892.22     38.43 o 
   3   9  -8      637.24      553.98     27.39 o 
   5   9  -8       98.76       88.13     12.74 o 
  -2  10  -8      121.58      128.26     13.05 o 
   0  10  -8      296.22      315.09     22.15 o 
   2  10  -8      173.17      167.33     14.70 o 
   4  10  -8       92.60       91.19     15.92 o 
   1  11  -8      315.57      334.80     16.58 o 
   3  11  -8      243.91      294.85     19.71 o 
  -5   1  -7     3986.10     4008.62    122.73 o 
  -3   1  -7     1249.73     1264.48     27.84 o 
  -1   1  -7     2002.45     2078.55     53.79 o 
   1   1  -7     7801.58     7520.02    255.83 o 
   3   1  -7     2185.30     2032.81     58.38 o 
  -6   2  -7      140.48      156.36     10.11 o 
  -4   2  -7      910.71      939.38     24.65 o 
  -2   2  -7       98.52      112.17      5.45 o 
   0   2  -7     9669.53     9753.22    228.83 o 
   2   2  -7     4048.42     3964.61    121.26 o 
   4   2  -7     1271.86     1191.81     42.71 o 
  -5   3  -7      692.72      725.87     21.33 o 
  -3   3  -7     2996.36     2958.57     60.49 o 
  -1   3  -7     1136.20     1116.28     29.75 o 
   1   3  -7      324.08      299.29     12.16 o 
   3   3  -7      231.66      222.12     11.11 o 
   5   3  -7      966.98      960.87     40.23 o 
  -6   4  -7      941.61      999.78     32.79 o 
  -4   4  -7      815.41      827.59     19.92 o 
  -2   4  -7     4113.22     4144.53     75.23 o 
   0   4  -7     3072.02     3237.83    101.20 o 
   2   4  -7      977.63      911.57     25.22 o 
   4   4  -7     2043.82     1995.66     81.26 o 
   6   4  -7     3382.99     3241.65    150.27 o 
  -5   5  -7      456.03      461.76     15.75 o 
  -3   5  -7     2452.49     2446.42     50.91 o 
  -1   5  -7      700.00      678.10     21.37 o 
   1   5  -7      353.89      340.56     12.46 o 
   3   5  -7     2871.90     2820.60    103.28 o 
   5   5  -7     1594.55     1565.74     63.42 o 
  -4   6  -7      359.78      344.91     12.43 o 
  -2   6  -7      236.82      250.48      8.55 o 
   0   6  -7     1381.56     1422.73     37.32 o 
   2   6  -7     2721.28     2674.06     65.18 o 
   4   6  -7      214.69      201.84     13.86 o 
   6   6  -7      509.49      473.39     28.76 o 
  -5   7  -7      208.14      219.80     12.26 o 
  -3   7  -7      645.33      672.44     19.27 o 
  -1   7  -7     1148.38     1165.25     43.28 o 
   1   7  -7     1266.62     1272.18     31.22 o 
   3   7  -7     3820.75     3701.62    133.23 o 
   5   7  -7      693.43      711.14     32.24 o 
  -4   8  -7      187.09      184.68     17.82 o 
  -2   8  -7     1913.78     1879.79     44.72 o 
   0   8  -7       10.24        9.08      5.86 o 
   2   8  -7      599.18      584.12     21.88 o 
   4   8  -7      149.45      148.67     12.30 o 
   6   8  -7      469.31      460.44     29.82 o 
  -3   9  -7       69.52       68.09      9.08 o 
  -1   9  -7      247.22      229.08     17.65 o 
   1   9  -7     1730.73     1689.65     62.45 o 
   3   9  -7      787.53      722.47     32.90 o 
  -2  10  -7      398.89      403.65     30.76 o 
   0  10  -7      854.64      840.08     35.75 o 
   2  10  -7      704.52      673.42     32.59 o 
   4  10  -7      179.61      191.74     21.46 o 
  -1  11  -7      309.09      279.67     20.79 o 
   1  11  -7       35.77       32.22      6.39 o 
   3  11  -7      471.97      427.55     33.81 o 
   2  12  -7      252.96      270.85     18.76 o 
  -6   0  -6      559.06      568.57     24.19 o 
  -4   0  -6     7643.44     7525.42    427.78 o 
  -2   0  -6      164.74      142.40      9.24 o 
   0   0  -6     9269.95     9033.21    303.45 o 
   2   0  -6     9448.95     9411.71    465.45 o 
   4   0  -6     3556.81     3326.91    177.02 o 
  -7   1  -6      121.75      121.43      8.00 o 
  -5   1  -6       73.58       76.39      5.81 o 
  -3   1  -6     1203.90     1267.43     35.84 o 
  -1   1  -6     4917.78     5076.51    105.21 o 
   1   1  -6     2638.85     2465.57     84.46 o 
   3   1  -6     1253.93     1263.22     39.03 o 
  -6   2  -6      667.68      665.74     21.60 o 
  -4   2  -6     2649.60     2627.52     60.29 o 
  -2   2  -6       44.28       45.10      3.17 o 
   0   2  -6      149.50      168.37      5.60 o 
   2   2  -6     3212.47     3183.07     90.91 o 
   4   2  -6      575.62      484.14     20.43 o 
  -7   3  -6      241.72      267.92     11.78 o 
  -5   3  -6     1744.56     1710.61     43.21 o 
  -3   3  -6     1822.67     1808.53     37.64 o 
  -1   3  -6     2521.22     2372.25     49.09 o 
   1   3  -6    11572.99    11731.14    280.97 o 
   3   3  -6     1770.89     1696.74     54.62 o 
   5   3  -6      750.41      758.05     42.46 o 
  -6   4  -6     1320.50     1347.36     34.40 o 
  -4   4  -6       79.04       77.02      5.05 o 
  -2   4  -6      500.12      506.74     12.79 o 
   0   4  -6      635.03      666.14     17.61 o 
   2   4  -6     2237.31     2303.10     58.88 o 
   4   4  -6     2490.75     2501.48     89.25 o 
   6   4  -6      128.21      140.60     11.54 o 
  -5   5  -6      150.35      148.78      7.41 o 
  -3   5  -6     3367.67     3336.36     65.62 o 
  -1   5  -6      176.05      164.34      6.30 o 
   1   5  -6     2376.29     2317.47     66.42 o 
   3   5  -6     2311.67     2307.27     89.09 o 
  -6   6  -6      167.05      183.28      9.78 o 
  -4   6  -6     2509.63     2426.14     50.62 o 
  -2   6  -6     3369.44     3422.38     68.75 o 
   0   6  -6      243.29      273.77      9.91 o 
   2   6  -6     1118.04     1037.83     34.23 o 
   4   6  -6     3283.40     3328.08    179.38 o 
  -5   7  -6       49.06       53.92      6.40 o 
  -3   7  -6       61.70       63.10      4.81 o 
  -1   7  -6      644.16      658.46     14.58 o 
   1   7  -6      978.65      987.35     25.43 o 
   3   7  -6     1654.01     1557.53     87.13 o 
  -4   8  -6       65.09       82.06      7.32 o 
  -2   8  -6     2116.46     2178.53     45.89 o 
   0   8  -6      879.56      882.85     27.62 o 
   2   8  -6     1048.91     1011.32     30.47 o 
   4   8  -6      596.95      593.06     39.46 o 
  -3   9  -6      123.67      137.80      8.74 o 
  -1   9  -6     1247.81     1293.56     31.35 o 
   1   9  -6     1317.94     1343.93     46.43 o 
   3   9  -6      578.43      551.70     40.73 o 
  -4  10  -6       91.61       89.62     10.90 o 
  -2  10  -6      316.31      341.52     11.78 o 
   0  10  -6      727.48      774.20     29.53 o 
   2  10  -6       51.25       39.98     11.08 o 
   4  10  -6      149.35      159.94     18.95 o 
  -3  11  -6       31.70       49.81      9.63 o 
  -1  11  -6     1083.52     1078.66     63.47 o 
   1  11  -6      221.27      227.27     15.02 o 
   3  11  -6      279.70      292.39     25.62 o 
   0  12  -6       77.41       68.39     12.21 o 
   2  12  -6      168.84      160.08     18.03 o 
  -7   1  -5      815.27      810.65     21.98 o 
  -5   1  -5     1155.03     1111.41     28.22 o 
  -3   1  -5     9686.55     9528.38    177.11 o 
  -1   1  -5     7155.58     7144.73    149.71 o 
   1   1  -5     3426.28     3233.76    115.35 o 
   3   1  -5    10906.96    10727.25    304.03 o 
  -6   2  -5      850.16      870.31     23.20 o 
  -4   2  -5     2598.23     2606.75     53.67 o 
  -2   2  -5     6156.02     6131.88    118.67 o 
   0   2  -5     7427.07     7194.87    166.66 o 
   2   2  -5     2607.87     2558.70     72.72 o 
   4   2  -5     3463.31     3453.18    127.42 o 
  -7   3  -5       69.53       60.53      7.33 o 
  -5   3  -5      153.71      136.79      6.47 o 
  -3   3  -5     3165.72     3082.48     68.96 o 
  -1   3  -5     2834.28     2977.65     54.64 o 
   1   3  -5     6865.06     7102.93    167.86 o 
   3   3  -5     2758.22     2725.76     97.04 o 
   5   3  -5      885.39      811.97     39.35 o 
  -6   4  -5     1218.60     1231.26     28.24 o 
  -4   4  -5     3095.98     2954.78     66.37 o 
  -2   4  -5      592.70      540.60     12.49 o 
   0   4  -5     3352.03     3289.84     92.27 o 
   2   4  -5    19572.59    19819.06    485.23 o 
   4   4  -5     1393.90     1233.10     69.66 o 
  -7   5  -5      279.64      327.05     13.39 o 
  -5   5  -5     1804.55     1774.57     42.76 o 
  -3   5  -5      411.73      396.47     11.16 o 
  -1   5  -5     1453.85     1398.25     30.20 o 
   1   5  -5      215.30      218.04      7.16 o 
   3   5  -5     1484.04     1503.64     54.36 o 
  -6   6  -5      179.94      189.67      9.49 o 
  -4   6  -5     1876.73     1805.87     39.24 o 
  -2   6  -5     1858.77     1884.96     39.24 o 
   0   6  -5       97.49       84.16      4.11 o 
   2   6  -5     1706.46     1699.35     42.19 o 
   4   6  -5      141.28      142.41      8.43 o 
  -5   7  -5     1517.46     1453.42     36.28 o 
  -3   7  -5     3280.09     3246.86     66.59 o 
  -1   7  -5     1080.93     1061.59     22.16 o 
   1   7  -5     3127.49     3049.45     98.44 o 
   3   7  -5      544.81      566.52     23.85 o 
  -6   8  -5      228.22      227.53     11.04 o 
  -4   8  -5       38.53       31.44      4.81 o 
  -2   8  -5      126.29      133.36      6.71 o 
   0   8  -5     1838.59     1878.84     41.62 o 
   2   8  -5     1974.77     1998.66     56.40 o 
   4   8  -5      537.81      565.61     38.22 o 
  -5   9  -5      312.97      309.61     13.05 o 
  -3   9  -5      364.22      354.50     12.84 o 
  -1   9  -5     1694.68     1698.16     35.88 o 
   1   9  -5      363.03      372.16     17.07 o 
   3   9  -5      566.18      593.88     39.21 o 
  -4  10  -5        0.88        0.00      4.51 o 
  -2  10  -5      690.48      697.19     19.82 o 
   0  10  -5     3427.18     3433.39    111.34 o 
   2  10  -5      408.94      420.64     19.54 o 
  -3  11  -5      512.08      524.25     19.33 o 
  -1  11  -5      125.54      123.73     10.73 o 
   1  11  -5      248.75      247.13     11.68 o 
   3  11  -5      258.80      268.53     23.22 o 
  -2  12  -5      230.99      241.88     15.94 o 
   0  12  -5      633.21      692.37     40.06 o 
   2  12  -5      162.13      191.67     19.37 o 
  -8   0  -4      669.50      627.09     51.63 o 
  -6   0  -4       18.48       22.00      6.11 o 
  -4   0  -4     4192.03     4050.76    132.38 o 
  -2   0  -4    29491.70    29149.78    843.39 o 
   0   0  -4     3962.63     4646.40    129.10 o 
   2   0  -4      158.75      148.61      7.40 o 
  -7   1  -4      572.89      552.79     17.10 o 
  -5   1  -4     1399.08     1370.48     33.25 o 
  -3   1  -4     2316.26     2239.92     47.87 o 
  -1   1  -4     6271.06     6439.31    124.82 o 
   1   1  -4     1911.00     2047.06     55.73 o 
   3   1  -4     7652.83     7756.25    269.44 o 
  -8   2  -4      908.06      926.79     25.48 o 
  -6   2  -4     1572.74     1526.19     35.24 o 
  -4   2  -4     1393.75     1337.12     28.17 o 
  -2   2  -4     3531.29     3494.39     77.01 o 
   0   2  -4     1238.91     1201.60     28.72 o 
   2   2  -4     7820.64     7838.99    224.14 o 
   4   2  -4     9759.80     9580.40    418.09 o 
  -7   3  -4     1730.47     1846.69     42.52 o 
  -5   3  -4     1233.26     1220.98     27.96 o 
  -3   3  -4      369.05      329.12     10.58 o 
  -1   3  -4     2462.73     2408.73     45.40 o 
   1   3  -4     9493.95     9243.01    253.10 o 
   3   3  -4     8941.02     8935.99    466.12 o 
  -8   4  -4      269.97      261.60     11.67 o 
  -6   4  -4      348.16      357.87     11.20 o 
  -4   4  -4     1416.03     1319.56     32.47 o 
  -2   4  -4     2716.54     2731.96     54.84 o 
   0   4  -4      745.21      753.68     16.30 o 
   2   4  -4     2237.46     2406.56    124.15 o 
   4   4  -4      898.87      908.21     43.23 o 
  -7   5  -4      689.51      706.20     18.46 o 
  -5   5  -4      960.53      931.68     23.92 o 
  -3   5  -4     1262.86     1232.61     27.44 o 
  -1   5  -4     4772.41     4867.02    102.52 o 
   1   5  -4    11171.66    11109.41    443.80 o 
   3   5  -4     4753.83     4789.90    244.81 o 
   5   5  -4     1092.65     1015.39     43.76 o 
  -6   6  -4      458.54      455.04     14.98 o 
  -4   6  -4     3004.99     2941.32     65.54 o 
  -2   6  -4     1100.19     1076.95     24.47 o 
   0   6  -4     5869.71     5950.45    120.00 o 
   2   6  -4      661.68      623.24     17.46 o 
   4   6  -4     2504.85     2380.73    103.79 o 
  -7   7  -4       90.66       92.80      7.33 o 
  -5   7  -4      542.67      564.98     17.10 o 
  -3   7  -4     1749.79     1696.55     35.85 o 
  -1   7  -4      437.26      436.97     13.43 o 
   1   7  -4      941.99      979.38     28.19 o 
   3   7  -4       22.19       27.40      3.31 o 
  -6   8  -4      118.81      132.89      8.41 o 
  -4   8  -4     2031.74     2035.89     48.11 o 
  -2   8  -4     2962.72     2895.64     65.10 o 
   0   8  -4     1376.86     1347.19     29.77 o 
   2   8  -4      146.17      143.57      9.97 o 
   4   8  -4     2162.45     2187.26     98.21 o 
  -5   9  -4     1011.17     1046.79     28.53 o 
  -3   9  -4       65.35       67.28      5.65 o 
  -1   9  -4      328.97      341.70     10.28 o 
   1   9  -4     2206.36     2228.80     59.76 o 
   3   9  -4      397.03      417.51     20.29 o 
  -4  10  -4       37.51       45.29      5.71 o 
  -2  10  -4       71.82       74.45      6.07 o 
   0  10  -4      138.22      156.04      8.89 o 
   2  10  -4     1353.06     1395.96     49.66 o 
  -3  11  -4      226.33      216.95     10.21 o 
  -1  11  -4     1306.40     1338.08     48.99 o 
   1  11  -4      501.36      522.35     17.70 o 
   3  11  -4      761.94      832.37     49.65 o 
  -2  12  -4      215.03      220.96     15.29 o 
   0  12  -4      184.82      196.85     12.88 o 
  -1  13  -4      496.04      501.34     36.35 o 
  -7   1  -3     1563.96     1553.87     37.79 o 
  -5   1  -3      233.13      214.27      8.43 o 
  -3   1  -3    15307.50    14771.17    277.97 o 
  -1   1  -3     8813.61     8917.47    172.44 o 
   1   1  -3     1624.67     1806.11     55.33 o 
   3   1  -3    14081.43    14382.09    665.16 o 
   5   1  -3     5939.92     6057.27    248.20 o 
  -8   2  -3      888.39      897.56     24.42 o 
  -6   2  -3     2875.90     2870.66     63.48 o 
  -4   2  -3     2262.28     2123.18     42.59 o 
  -2   2  -3     4548.46     4297.51     82.91 o 
   0   2  -3     3655.74     4287.44     78.59 o 
   2   2  -3    14956.77    15686.48    530.81 o 
   4   2  -3     7933.88     8057.49    381.25 o 
   6   2  -3      931.70      884.60     36.74 o 
  -7   3  -3      760.20      730.72     20.36 o 
  -5   3  -3      330.15      321.09     10.12 o 
  -3   3  -3     5375.00     5531.36    105.48 o 
  -1   3  -3     7231.76     7734.05    150.84 o 
   1   3  -3       97.32       99.26      3.30 o 
   3   3  -3     2223.98     2241.34     75.68 o 
   5   3  -3      549.46      547.61     28.23 o 
  -8   4  -3     1162.05     1173.56     30.44 o 
  -6   4  -3     3233.27     3157.21     61.31 o 
  -4   4  -3     3712.86     3674.05     73.82 o 
  -2   4  -3     3902.63     3735.20     75.35 o 
   0   4  -3    14063.45    14049.92    281.52 o 
   2   4  -3     8734.30     8925.95    240.26 o 
  -7   5  -3       13.07       15.58      3.91 o 
  -5   5  -3      143.25      149.62      6.47 o 
  -3   5  -3      628.30      572.21     15.60 o 
  -1   5  -3     8419.35     8580.05    209.93 o 
   1   5  -3     2548.89     2557.70     69.06 o 
   3   5  -3     1873.38     1963.67     52.73 o 
   5   5  -3      164.43      153.97      7.43 o 
  -6   6  -3      692.10      677.60     19.31 o 
  -4   6  -3      902.98      907.21     23.88 o 
  -2   6  -3     1842.98     1773.69     41.19 o 
   0   6  -3      234.44      230.55      6.95 o 
   2   6  -3     2109.65     2227.52     82.05 o 
   4   6  -3     3018.84     2994.44     94.40 o 
  -7   7  -3      107.78      126.45      8.29 o 
  -5   7  -3     3058.06     3105.12     71.07 o 
  -3   7  -3     1383.62     1361.11     32.57 o 
  -1   7  -3     4799.52     4615.23    115.67 o 
   1   7  -3     7153.13     7234.23    190.24 o 
   3   7  -3      630.46      633.77     23.01 o 
   5   7  -3     2464.20     2431.51    116.25 o 
  -6   8  -3      329.79      352.99     13.41 o 
  -4   8  -3      411.40      401.93     13.67 o 
  -2   8  -3     1605.14     1569.14     41.73 o 
   0   8  -3     1962.72     2039.88     45.22 o 
   2   8  -3      546.47      561.75     17.90 o 
   4   8  -3      324.97      340.73     22.87 o 
  -5   9  -3      260.94      265.48     11.58 o 
  -3   9  -3     1077.62     1066.92     31.20 o 
  -1   9  -3      232.76      223.36      9.19 o 
   1   9  -3      291.45      304.76     10.03 o 
   3   9  -3     1433.81     1455.47     65.39 o 
  -4  10  -3     1453.71     1406.73     36.01 o 
  -2  10  -3      166.79      150.58      8.29 o 
   0  10  -3      773.53      788.70     19.61 o 
   2  10  -3     2175.19     2275.61     64.14 o 
   4  10  -3     1498.19     1595.08     79.48 o 
  -5  11  -3       78.31       73.15      7.13 o 
  -3  11  -3      176.79      158.75      9.44 o 
  -1  11  -3       29.83       33.67      3.98 o 
   1  11  -3      785.27      816.15     22.45 o 
   3  11  -3      217.19      215.87     19.48 o 
  -4  12  -3       83.06       86.99      7.30 o 
  -2  12  -3      522.16      541.93     27.21 o 
   0  12  -3      549.12      598.54     24.43 o 
   2  12  -3      874.85      903.84     47.75 o 
  -1  13  -3      645.26      686.48     44.78 o 
   1  13  -3      199.57      203.73     20.82 o 
  -8   0  -2     3071.29     3099.73     97.15 o 
  -6   0  -2     1494.85     1345.32     43.75 o 
  -4   0  -2    14265.84    14112.73    399.96 o 
  -2   0  -2    13107.48    12731.56    768.55 o 
   0   0  -2    27014.67    26051.75    826.97 o 
   4   0  -2     5748.60     5541.42    231.58 o 
   6   0  -2    13900.74    13366.63    596.42 o 
  -9   1  -2       16.14       17.39      5.07 o 
  -7   1  -2     1670.57     1610.68     39.01 o 
  -5   1  -2     1932.48     1838.96     41.03 o 
  -3   1  -2     2467.45     2459.06     48.36 o 
  -1   1  -2     4639.85     5136.66     83.93 o 
   1   1  -2     8015.48     8310.71    289.75 o 
   3   1  -2    15425.35    16225.40    501.28 o 
   5   1  -2     1482.38     1499.63     45.93 o 
  -8   2  -2      368.66      403.32     14.11 o 
  -6   2  -2     1043.30      984.32     23.95 o 
  -4   2  -2      249.24      260.72      7.89 o 
  -2   2  -2    27297.62    27119.92    511.41 o 
   0   2  -2    12468.37    12993.38    228.88 o 
   2   2  -2     6015.82     6631.83    228.10 o 
   4   2  -2     2169.05     2135.74     94.23 o 
   6   2  -2      420.87      422.65     16.02 o 
  -7   3  -2     2220.68     2181.03     49.29 o 
  -5   3  -2     2821.15     2633.35     51.21 o 
  -3   3  -2     3350.93     3096.62     61.83 o 
  -1   3  -2     4927.73     4899.89    100.87 o 
   1   3  -2    33579.42    34438.16    868.24 o 
   3   3  -2     8990.35     8887.38    214.98 o 
   5   3  -2     6532.82     6572.96    205.44 o 
  -8   4  -2       97.71       98.88      7.18 o 
  -6   4  -2     1216.77     1176.37     26.12 o 
  -4   4  -2     1971.50     1960.17     39.36 o 
  -2   4  -2      127.56      120.64      5.26 o 
   0   4  -2     1428.66     1509.74     40.24 o 
   2   4  -2     4437.66     4892.72    124.12 o 
   4   4  -2     1972.82     1894.17     92.43 o 
   6   4  -2     1454.74     1503.66     50.99 o 
  -7   5  -2     1735.28     1762.04     36.84 o 
  -5   5  -2     1534.94     1502.30     31.95 o 
  -3   5  -2     1795.84     1775.28     42.58 o 
  -1   5  -2    15600.65    15718.59    378.57 o 
   1   5  -2      515.54      487.56     13.32 o 
   3   5  -2     8800.50     8520.35    209.25 o 
   5   5  -2     3256.47     3210.42    158.39 o 
  -8   6  -2      143.45      150.65      8.69 o 
  -6   6  -2       17.16       23.37      3.68 o 
  -4   6  -2      829.51      778.36     20.26 o 
  -2   6  -2     7474.74     7424.16    177.41 o 
   0   6  -2    10227.60    10241.36    251.35 o 
   2   6  -2     2777.32     2891.44     74.94 o 
   4   6  -2      912.00      858.22     29.73 o 
   6   6  -2     2469.36     2505.20    118.58 o 
  -7   7  -2      506.69      489.12     16.34 o 
  -5   7  -2      816.91      805.98     21.91 o 
  -3   7  -2      594.15      593.41     18.28 o 
  -1   7  -2       43.55       43.41      3.68 o 
   1   7  -2      160.11      155.03      4.66 o 
   3   7  -2      632.97      635.15     17.59 o 
   5   7  -2     2280.18     2335.53     75.78 o 
  -6   8  -2     1019.07     1058.21     28.31 o 
  -4   8  -2     1531.68     1490.90     35.93 o 
  -2   8  -2     1636.14     1631.24     42.01 o 
   0   8  -2     2174.46     2177.73     49.36 o 
   2   8  -2     3023.60     3062.32     85.07 o 
   4   8  -2     3287.51     3206.74    102.34 o 
  -5   9  -2     2563.39     2591.43     61.10 o 
  -3   9  -2      336.90      298.32     11.87 o 
  -1   9  -2       81.11       89.61      5.60 o 
   1   9  -2     1212.69     1214.83     25.84 o 
   3   9  -2     3262.15     3415.82    106.73 o 
   5   9  -2      885.20      928.86     50.25 o 
  -6  10  -2        8.80        6.10      4.73 o 
  -4  10  -2      881.78      863.00     27.25 o 
  -2  10  -2      294.77      290.42     11.88 o 
   0  10  -2      718.16      696.09     17.21 o 
   2  10  -2      892.67      909.28     28.02 o 
   4  10  -2       49.64       71.22     11.08 o 
  -5  11  -2      417.85      421.82     18.29 o 
  -3  11  -2     1251.41     1187.18     35.04 o 
  -1  11  -2      104.35      110.24      6.71 o 
   1  11  -2     1664.80     1743.32     50.25 o 
   3  11  -2      746.02      748.45     43.34 o 
  -4  12  -2      341.77      322.25     14.65 o 
  -2  12  -2      198.13      188.93      9.99 o 
   0  12  -2      422.64      420.43     21.16 o 
   2  12  -2      171.81      154.08     17.01 o 
  -3  13  -2      460.56      499.81     25.00 o 
  -1  13  -2      210.41      238.45     15.92 o 
   1  13  -2      365.75      398.22     29.54 o 
   0  14  -2      394.63      406.80     31.06 o 
  -9   1  -1      574.69      598.14     22.50 o 
  -7   1  -1     3155.66     3162.47     72.07 o 
  -5   1  -1     3655.01     3420.71     71.83 o 
  -3   1  -1     1046.60     1090.06     20.39 o 
  -1   1  -1    11238.66    11510.53    189.03 o 
   1   1  -1     8349.28     8692.46    168.61 o 
   5   1  -1     7852.45     7630.33    168.63 o 
   7   1  -1      309.11      305.00     14.21 o 
  -8   2  -1      629.98      630.32     18.68 o 
  -6   2  -1     3663.34     3559.13     74.81 o 
  -4   2  -1     5064.14     4855.42     91.45 o 
  -2   2  -1    10419.82    11433.17    189.80 o 
   0   2  -1     9578.74     9810.58    174.45 o 
   2   2  -1     6898.34     6956.28    146.28 o 
   4   2  -1     5035.65     4854.10    148.38 o 
   6   2  -1     1793.47     1739.14     61.16 o 
  -9   3  -1      393.75      404.10     14.85 o 
  -7   3  -1      403.62      395.74     13.08 o 
  -5   3  -1      740.76      720.53     16.61 o 
  -3   3  -1      269.93      267.61      7.24 o 
  -1   3  -1     6041.03     6498.27    116.28 o 
   1   3  -1    23197.25    25417.63    454.00 o 
   3   3  -1     1639.66     1597.10     56.68 o 
   5   3  -1     3973.54     4052.65    129.86 o 
   7   3  -1     1188.68     1203.99     56.99 o 
  -8   4  -1      178.28      161.50      8.46 o 
  -6   4  -1     3365.76     3317.52     65.73 o 
  -4   4  -1     5310.30     5284.94    101.54 o 
  -2   4  -1     9648.35     9587.24    233.01 o 
   2   4  -1      650.43      561.55     24.74 o 
   4   4  -1    12835.71    12956.47    428.14 o 
   6   4  -1     1158.13     1154.35     39.49 o 
  -7   5  -1      162.47      160.14      7.10 o 
  -5   5  -1      506.13      510.47     13.06 o 
  -3   5  -1     5959.90     5735.12    140.21 o 
  -1   5  -1     8988.90     8999.69    216.11 o 
   1   5  -1     3969.92     4139.17     97.83 o 
   3   5  -1      868.71      933.99     35.90 o 
   5   5  -1       81.91       94.30     12.88 o 
  -8   6  -1       52.37       65.80      6.25 o 
  -6   6  -1     2036.61     2040.35     41.35 o 
  -4   6  -1      815.85      794.09     20.28 o 
  -2   6  -1     2489.93     2566.40     58.11 o 
   0   6  -1     4099.66     4107.77    100.78 o 
   2   6  -1     1093.65     1080.55     26.49 o 
   4   6  -1     1661.05     1642.19     62.02 o 
   6   6  -1      716.31      716.72     35.96 o 
  -7   7  -1      524.80      561.02     15.28 o 
  -5   7  -1      936.58      928.86     25.79 o 
  -3   7  -1     3536.15     3454.88     83.26 o 
  -1   7  -1     5992.44     6010.80    146.14 o 
   1   7  -1     3857.46     4102.78     98.52 o 
   3   7  -1     2789.10     2585.72     89.21 o 
   5   7  -1      158.41      160.61     12.78 o 
  -6   8  -1      253.25      268.85     10.99 o 
  -4   8  -1      602.77      595.72     19.78 o 
  -2   8  -1      629.18      624.00     18.36 o 
   0   8  -1      632.15      652.46     18.91 o 
   2   8  -1     2991.89     3055.04     74.24 o 
   4   8  -1      984.92      937.75     35.07 o 
   6   8  -1      177.79      158.46     16.02 o 
  -7   9  -1      263.13      263.15     11.93 o 
  -5   9  -1      936.81      907.86     24.31 o 
  -3   9  -1      188.49      190.84      9.35 o 
  -1   9  -1      684.00      663.75     19.93 o 
   1   9  -1     3119.58     3174.40     74.29 o 
   3   9  -1      371.21      333.57     16.54 o 
   5   9  -1      403.01      373.03     24.67 o 
  -6  10  -1      405.64      451.59     15.91 o 
  -4  10  -1     1019.23     1051.31     32.14 o 
  -2  10  -1       28.62       31.10      4.42 o 
   0  10  -1      366.03      371.53     11.19 o 
   2  10  -1     3229.84     3167.91    104.88 o 
   4  10  -1      738.37      704.20     39.17 o 
  -5  11  -1      111.70      118.94      9.61 o 
  -3  11  -1      429.39      396.43     15.36 o 
  -1  11  -1      450.75      435.80     14.86 o 
   1  11  -1      154.57      153.46      7.36 o 
   3  11  -1      104.39      103.48      9.63 o 
  -4  12  -1      878.19      903.37     28.95 o 
  -2  12  -1      380.39      369.07     14.07 o 
   0  12  -1      720.98      692.74     28.82 o 
   2  12  -1      394.32      413.76     21.46 o 
   4  12  -1      116.07      114.87     15.49 o 
  -3  13  -1      380.72      401.79     16.50 o 
  -1  13  -1      223.47      232.31     15.47 o 
   1  13  -1      385.75      391.13     30.17 o 
   3  13  -1       32.90       34.73     11.65 o 
   0  14  -1      150.38      155.10     19.69 o 
   2  14  -1       51.50       68.39     14.29 o 
  -8   0   0     1489.08     1496.82     50.87 o 
  -6   0   0     4036.15     3745.32    115.07 o 
  -4   0   0     2744.94     2844.05     66.74 o 
  -2   0   0     5496.94     4955.20    120.19 o 
   2   0   0     5401.16     4925.43    128.89 o 
   4   0   0     2229.92     2391.54     86.30 o 
   6   0   0     4034.66     4042.37    176.67 o 
  -9   1   0      276.23      310.63     12.58 o 
  -7   1   0      908.72      861.75     21.90 o 
  -5   1   0      998.32      912.52     21.33 o 
  -3   1   0     7107.05     7495.06    134.60 o 
  -1   1   0     2009.55     1919.76     30.44 o 
   1   1   0     1779.80     1770.49     40.46 o 
   3   1   0     7505.98     7711.16    197.25 o 
   5   1   0      932.60      866.97     31.51 o 
   7   1   0      793.32      827.24     25.77 o 
  -8   2   0      139.79      131.95      7.52 o 
  -6   2   0     2823.74     2726.33     61.50 o 
  -4   2   0     3204.43     3143.61     53.59 o 
  -2   2   0    10462.94    10445.83    164.55 o 
   0   2   0     7122.90     7289.70    188.27 o 
   2   2   0     9802.71    10106.66    197.77 o 
   4   2   0     2814.46     2785.32     79.86 o 
   6   2   0     3117.94     3093.87     94.39 o 
  -9   3   0      219.85      209.99     11.26 o 
  -7   3   0      849.95      805.08     21.44 o 
  -5   3   0    16408.76    16124.62    300.09 o 
  -3   3   0     7294.75     7118.49    122.98 o 
  -1   3   0    15068.56    15227.23    257.65 o 
   1   3   0    15873.97    15646.21    295.15 o 
   3   3   0     7439.49     7113.65    226.46 o 
   5   3   0    16119.40    16240.10    510.43 o 
   7   3   0      831.15      862.28     31.37 o 
  -8   4   0      353.38      366.41     12.81 o 
  -6   4   0      916.19      888.71     19.96 o 
  -4   4   0     3163.23     3241.80     62.38 o 
  -2   4   0     2079.06     2170.65     43.06 o 
   0   4   0     1081.23     1105.45     30.37 o 
   2   4   0     1990.44     2066.49     86.05 o 
   4   4   0     3234.12     3262.11    116.04 o 
   6   4   0      889.73      896.24     43.50 o 
  -7   5   0     1336.66     1323.27     28.63 o 
  -5   5   0     2117.24     2076.18     41.63 o 
  -3   5   0     7133.97     6941.60    167.67 o 
  -1   5   0     1697.01     1731.11     46.81 o 
   1   5   0     2054.90     2089.41     62.62 o 
   3   5   0     6995.53     6769.06    219.47 o 
   5   5   0     2150.55     2115.63    118.47 o 
   7   5   0     1399.57     1362.02     67.26 o 
  -8   6   0     1231.97     1308.07     32.35 o 
  -6   6   0     1879.53     1875.73     39.01 o 
  -4   6   0     2740.81     2668.89     67.64 o 
  -2   6   0     8102.60     8354.57    200.45 o 
   0   6   0     1815.14     1670.73     56.01 o 
   2   6   0     7889.10     8044.06    262.17 o 
   4   6   0     2590.80     2553.21     86.30 o 
   6   6   0     2082.82     2000.92     65.48 o 
  -7   7   0       88.13       89.90      5.64 o 
  -5   7   0      128.67      126.90      7.53 o 
  -3   7   0     1129.01     1127.25     30.98 o 
  -1   7   0     4316.07     4371.72    107.62 o 
   1   7   0     4384.53     4361.89    141.25 o 
   3   7   0     1136.91     1139.66     40.34 o 
   5   7   0      130.04      120.43      8.93 o 
  -6   8   0      517.56      533.12     16.35 o 
  -4   8   0      195.23      159.01      8.73 o 
  -2   8   0     4062.77     4104.56    102.31 o 
   0   8   0     3004.67     3076.27    101.46 o 
   2   8   0     4170.45     4142.53    134.11 o 
   4   8   0      246.85      232.07     17.22 o 
   6   8   0      447.35      466.79     31.66 o 
  -7   9   0      849.53      906.87     25.55 o 
  -5   9   0       79.62       87.72      7.27 o 
  -3   9   0     2978.34     2927.64     75.00 o 
  -1   9   0      985.69     1004.92     28.79 o 
   1   9   0     1123.36     1111.21     38.77 o 
   3   9   0     3012.38     2924.72     97.85 o 
   5   9   0       80.28       90.20     12.53 o 
  -6  10   0      379.72      391.17     14.37 o 
  -4  10   0     1626.79     1588.36     44.76 o 
  -2  10   0        2.34        6.18      4.35 o 
   0  10   0      273.19      291.73      9.35 o 
   2  10   0        2.96        3.38      4.85 o 
   4  10   0     1648.56     1667.80     58.02 o 
  -5  11   0      669.71      682.71     29.82 o 
  -3  11   0      919.53      930.63     28.83 o 
  -1  11   0      885.62      874.52     25.14 o 
   1  11   0      794.11      802.42     33.39 o 
   3  11   0     1009.95     1023.80     38.27 o 
   5  11   0      626.35      674.27     41.47 o 
  -4  12   0       26.39       21.86      5.60 o 
  -2  12   0      331.70      322.06     13.18 o 
   0  12   0      780.89      791.50     23.88 o 
   2  12   0      293.76      297.18     27.00 o 
   4  12   0       31.20       22.97     10.90 o 
  -3  13   0      360.94      365.02     15.37 o 
  -1  13   0      355.50      377.10     14.46 o 
   1  13   0      303.95      320.72     19.36 o 
   3  13   0      341.93      360.67     28.97 o 
  -2  14   0      284.30      299.22     19.24 o 
   0  14   0      324.86      348.36     19.87 o 
   2  14   0      237.42      292.21     26.72 o 
  -9   1   1     1286.30     1318.99     34.52 o 
  -7   1   1      325.13      321.31     10.64 o 
  -5   1   1     7452.28     7364.99    174.42 o 
  -3   1   1      742.40      767.89     13.31 o 
  -1   1   1     8259.59     8182.72    152.66 o 
   1   1   1    11869.88    12032.77    202.69 o 
   5   1   1     3300.45     3329.57    110.06 o 
   7   1   1     3506.96     3627.08    110.29 o 
  -8   2   1      281.05      260.00     10.44 o 
  -6   2   1     1964.20     1892.02     40.90 o 
  -4   2   1     4748.61     4577.89     75.39 o 
  -2   2   1     6839.14     6847.83    111.63 o 
   0   2   1     9225.51     9419.66    192.02 o 
   2   2   1    11385.26    12599.55    265.28 o 
   4   2   1     5025.34     4760.64    154.90 o 
   6   2   1     3398.11     3405.55     93.35 o 
  -9   3   1      263.54      258.95     11.30 o 
  -7   3   1     1110.34     1115.43     27.39 o 
  -5   3   1     4045.54     4018.48     71.05 o 
  -3   3   1     1706.20     1780.74     31.15 o 
  -1   3   1    22852.93    24860.02    505.10 o 
   1   3   1     6152.96     6571.16    111.89 o 
   3   3   1      291.08      298.92     12.27 o 
   5   3   1      783.49      754.90     41.66 o 
   7   3   1      414.11      422.02     18.83 o 
  -8   4   1      139.67      137.94      7.52 o 
  -6   4   1     1173.01     1115.55     24.00 o 
  -4   4   1    13493.49    13718.96    232.04 o 
  -2   4   1      463.44      450.14      9.07 o 
   0   4   1      406.82      476.48     12.41 o 
   2   4   1     9935.61     9673.97    304.88 o 
   4   4   1     5615.52     5532.90    172.73 o 
   6   4   1     3545.23     3487.30    111.05 o 
  -9   5   1      350.79      362.39     13.58 o 
  -7   5   1     2461.04     2454.64     49.31 o 
  -5   5   1       77.71       75.60      4.15 o 
  -3   5   1     1050.37     1100.30     21.50 o 
  -1   5   1     4203.37     4248.72    109.82 o 
   1   5   1     8701.59     8802.33    283.22 o 
   3   5   1     5690.37     5709.53    183.09 o 
   5   5   1      628.76      578.35     30.84 o 
   7   5   1      210.57      215.42     17.33 o 
  -8   6   1      130.68      138.81      7.69 o 
  -6   6   1      610.08      615.12     16.54 o 
  -4   6   1     1790.92     1747.33     37.49 o 
  -2   6   1      925.73      938.22     27.00 o 
   0   6   1     4142.83     4132.30    132.71 o 
   2   6   1     2644.62     2581.56     84.94 o 
   4   6   1      694.60      733.48     29.09 o 
   6   6   1     1980.54     1952.14     68.96 o 
  -7   7   1     1243.33     1257.75     27.54 o 
  -5   7   1       92.13       97.36      6.81 o 
  -3   7   1     2909.87     2771.23     60.35 o 
  -1   7   1     4390.04     4391.55    136.20 o 
   1   7   1     6166.67     5925.27    191.92 o 
   3   7   1     3148.91     3082.02    108.23 o 
   5   7   1     1209.22     1181.40     38.44 o 
   7   7   1      544.11      601.78     35.43 o 
  -8   8   1      243.73      240.79     13.08 o 
  -6   8   1      194.09      185.07      8.75 o 
  -4   8   1     1013.60      974.18     35.50 o 
  -2   8   1     2866.69     2907.62     75.16 o 
   0   8   1      648.21      690.66     31.83 o 
   2   8   1      604.92      571.11     24.18 o 
   4   8   1      653.89      651.38     25.75 o 
   6   8   1      252.25      265.85     21.74 o 
  -7   9   1      230.78      250.39     12.94 o 
  -5   9   1      353.53      332.97     15.36 o 
  -3   9   1      348.00      356.38     13.11 o 
  -1   9   1     3118.82     2981.29    103.35 o 
   1   9   1      688.35      705.38     27.54 o 
   3   9   1      232.22      230.02     13.19 o 
   5   9   1      846.96      837.61     41.89 o 
  -6  10   1      309.06      296.21     16.51 o 
  -4  10   1      641.01      639.31     21.33 o 
  -2  10   1     3192.37     3140.27     80.19 o 
   0  10   1      505.94      450.45     27.09 o 
   2  10   1       62.98       58.63      7.35 o 
   4  10   1     1127.57     1162.89     42.09 o 
   6  10   1      395.51      437.82     31.69 o 
  -5  11   1      229.73      221.07     11.72 o 
  -3  11   1      107.01      112.34      7.62 o 
  -1  11   1      147.85      154.23      8.51 o 
   1  11   1      446.40      437.29     20.95 o 
   3  11   1      436.00      423.37     20.52 o 
   5  11   1      118.28      104.92     15.63 o 
  -4  12   1       89.66      103.17      8.21 o 
  -2  12   1      456.78      486.50     16.93 o 
   0  12   1      644.73      646.76     57.07 o 
   2  12   1      332.02      333.70     19.30 o 
   4  12   1      905.30      935.46     53.68 o 
  -3  13   1       56.27       66.11      6.98 o 
  -1  13   1      436.60      446.15     16.33 o 
   1  13   1      183.14      181.36     14.12 o 
   3  13   1      390.35      470.78     32.86 o 
  -2  14   1       61.09       59.76      6.92 o 
   0  14   1      167.28      169.12     14.03 o 
  -8   0   2     1729.34     1706.21     56.17 o 
  -6   0   2    12868.94    13324.12    490.08 o 
  -4   0   2     5263.07     4999.50    125.73 o 
  -2   0   2    16813.85    16951.10    366.51 o 
   0   0   2    26232.86    25703.69    672.77 o 
   2   0   2    13034.59    13152.29    410.43 o 
   4   0   2    12938.68    13346.97    620.24 o 
   6   0   2     1314.09     1212.70     64.44 o 
  -9   1   2        4.61        4.32      4.10 o 
  -7   1   2      674.59      681.87     17.91 o 
  -5   1   2     1319.55     1348.20     25.86 o 
  -3   1   2    15566.44    15595.23    269.16 o 
  -1   1   2     8373.92     8606.99    213.15 o 
   1   1   2     4693.59     5288.15     92.87 o 
   3   1   2     2569.03     2579.28     86.62 o 
   5   1   2     1851.53     1826.06     62.14 o 
   7   1   2     1755.01     1777.93     58.89 o 
  -8   2   2     2321.20     2323.00     52.03 o 
  -6   2   2      342.45      345.72      9.88 o 
  -4   2   2     2153.47     2055.84     34.30 o 
  -2   2   2     6585.88     6836.24    130.44 o 
   0   2   2    12415.02    12796.10    228.44 o 
   2   2   2    27214.88    28185.04    868.69 o 
   4   2   2      371.45      325.95     18.25 o 
   6   2   2      951.46      880.57     46.87 o 
  -9   3   2      638.22      673.69     19.69 o 
  -7   3   2      285.57      290.84     10.19 o 
  -5   3   2     6532.16     6417.29    104.69 o 
  -3   3   2     9051.04     8914.61    152.45 o 
  -1   3   2    31597.77    32947.90    623.73 o 
   1   3   2     4382.58     4517.67     90.70 o 
   3   3   2     3678.59     3439.15     86.01 o 
   5   3   2     2700.31     2500.33     70.24 o 
   7   3   2     2090.21     2149.91     74.56 o 
  -8   4   2      153.13      146.04      7.58 o 
  -6   4   2     1518.32     1520.56     31.06 o 
  -4   4   2     1966.27     2019.12     36.05 o 
  -2   4   2     4461.79     4950.89     87.95 o 
   0   4   2     1518.68     1665.30     29.59 o 
   2   4   2      144.69      138.52      7.89 o 
   4   4   2     1979.31     1965.84     66.50 o 
   6   4   2     1244.59     1217.44     43.58 o 
  -9   5   2     1367.12     1406.11     34.62 o 
  -7   5   2      205.64      201.53      8.56 o 
  -5   5   2     3477.94     3500.51     61.45 o 
  -3   5   2     8687.34     8709.48    160.79 o 
  -1   5   2      398.69      385.10     11.54 o 
   1   5   2    15104.53    15628.13    495.77 o 
   3   5   2     2148.60     2042.86     63.33 o 
   5   5   2     1654.57     1576.13     53.73 o 
   7   5   2     1636.94     1646.62     60.78 o 
  -8   6   2     1647.36     1705.44     39.81 o 
  -6   6   2     2502.79     2537.80     50.13 o 
  -4   6   2      846.05      820.60     17.88 o 
  -2   6   2     2340.34     2518.89     72.24 o 
   0   6   2    10392.51    10601.89    329.91 o 
   2   6   2     7068.94     7029.31    276.77 o 
   4   6   2      773.50      743.63     29.27 o 
   6   6   2       27.89       33.15      6.37 o 
  -7   7   2       63.63       62.83      5.24 o 
  -5   7   2     2235.87     2248.04     49.49 o 
  -3   7   2      664.05      655.56     19.36 o 
  -1   7   2      154.51      151.53      6.97 o 
   1   7   2       36.38       34.43      5.33 o 
   3   7   2      554.55      565.45     23.76 o 
   5   7   2      782.05      770.69     31.29 o 
   7   7   2      526.00      523.89     33.14 o 
  -8   8   2      554.55      546.18     20.54 o 
  -6   8   2      669.28      672.12     22.12 o 
  -4   8   2     3118.31     3037.29     79.27 o 
  -2   8   2     3065.24     3055.17    101.40 o 
   0   8   2     2447.94     2302.27     74.96 o 
   2   8   2     1539.31     1518.01     55.37 o 
   4   8   2     1430.39     1423.60     52.44 o 
   6   8   2      961.41     1028.78     49.04 o 
  -7   9   2       77.61       64.10      7.13 o 
  -5   9   2      991.95      954.81     29.79 o 
  -3   9   2     3087.30     3104.23     81.98 o 
  -1   9   2     1223.29     1200.95     44.09 o 
   1   9   2      124.59      131.13     10.50 o 
   3   9   2      255.19      277.55     23.38 o 
   5   9   2     2602.31     2639.35     89.60 o 
  -6  10   2      266.22      296.17     13.77 o 
  -4  10   2       53.96       66.75      6.43 o 
  -2  10   2      843.28      848.34     26.00 o 
   0  10   2      633.16      591.97     27.49 o 
   2  10   2      352.74      328.75     16.61 o 
   4  10   2      853.49      885.88     35.49 o 
   6  10   2       15.93       17.36     10.83 o 
  -5  11   2      268.83      284.57     15.35 o 
  -3  11   2      751.63      755.16     23.84 o 
  -1  11   2     1608.02     1623.16     60.83 o 
   1  11   2       97.79      101.56     10.05 o 
   3  11   2     1288.91     1268.81     46.80 o 
   5  11   2      396.86      430.80     31.87 o 
  -4  12   2       70.57       70.81      7.28 o 
  -2  12   2      189.64      175.94     12.10 o 
   0  12   2      456.67      470.92     22.62 o 
   2  12   2      163.88      188.09     14.13 o 
   4  12   2      316.37      313.84     27.32 o 
  -3  13   2       11.87        2.43      4.56 o 
  -1  13   2      369.57      387.85     20.53 o 
   1  13   2      230.64      224.43     15.85 o 
   3  13   2      424.94      427.44     34.09 o 
   0  14   2      351.45      368.93     21.61 o 
  -9   1   3      752.14      750.93     26.51 o 
  -7   1   3     3389.27     3359.77     71.72 o 
  -5   1   3     5525.68     5431.93     95.69 o 
  -3   1   3    14446.95    14629.83    233.72 o 
  -1   1   3     2128.03     2243.82     63.87 o 
   1   1   3     8936.94     8919.37    199.34 o 
   3   1   3    15301.75    15249.14    472.90 o 
   7   1   3     1666.62     1649.24     57.10 o 
  -8   2   3      132.57      145.93      7.40 o 
  -6   2   3      759.74      723.39     15.27 o 
  -4   2   3     8461.39     8589.31    136.71 o 
  -2   2   3    15374.63    15746.44    353.34 o 
   0   2   3     3190.33     3831.28     71.81 o 
   2   2   3     4677.48     4590.10    140.93 o 
   4   2   3     2319.11     2158.87     71.53 o 
   6   2   3     3038.88     2949.23     97.16 o 
   8   2   3      831.16      832.34     49.76 o 
  -9   3   3      731.94      720.07     20.43 o 
  -7   3   3     1571.56     1575.06     35.94 o 
  -5   3   3      560.40      575.42     10.98 o 
  -3   3   3     2093.29     2170.61     43.09 o 
  -1   3   3      123.32      117.02      3.28 o 
   1   3   3     7043.57     7821.43    156.20 o 
   3   3   3     5602.12     5635.65    179.16 o 
   5   3   3      286.00      270.84     12.01 o 
   7   3   3      698.75      714.46     24.53 o 
  -8   4   3     1082.53     1131.89     27.86 o 
  -6   4   3     2147.22     2129.79     42.21 o 
  -4   4   3     3779.09     3659.56     71.73 o 
  -2   4   3     8813.77     8946.05    200.19 o 
   0   4   3    14138.55    14581.84    252.90 o 
   2   4   3     4265.74     3988.96    123.72 o 
   4   4   3     4180.76     4062.54    102.62 o 
   6   4   3     3034.27     2874.82    102.66 o 
  -9   5   3      168.57      185.25      9.31 o 
  -7   5   3     1396.87     1380.30     32.30 o 
  -5   5   3      141.00      141.20      5.45 o 
  -3   5   3     1712.46     1851.82     37.81 o 
  -1   5   3     2610.54     2631.89     59.89 o 
   1   5   3     8668.71     8692.88    275.35 o 
   3   5   3      598.24      539.65     22.50 o 
   5   5   3       98.88      114.48      9.67 o 
   7   5   3        4.38        8.35      5.94 o 
  -8   6   3      115.48      112.85      6.76 o 
  -6   6   3       50.92       47.26      5.13 o 
  -4   6   3     2944.67     2895.59     55.95 o 
  -2   6   3     2428.06     2452.57     63.64 o 
   0   6   3      206.96      222.89      8.64 o 
   2   6   3     1813.00     1828.15     89.97 o 
   4   6   3     1006.84      928.62     34.62 o 
   6   6   3      600.72      573.59     26.50 o 
  -7   7   3      968.81     1003.91     29.02 o 
  -5   7   3     2510.22     2515.97     55.91 o 
  -3   7   3      475.93      493.66     17.71 o 
  -1   7   3     7697.06     7321.65    232.72 o 
   1   7   3     4908.47     4798.63    152.64 o 
   3   7   3     1304.30     1283.75     47.71 o 
   5   7   3     3032.91     3052.07    104.03 o 
   7   7   3      162.38      191.35     18.42 o 
  -8   8   3      694.62      676.58     23.61 o 
  -6   8   3      423.64      402.66     15.34 o 
  -4   8   3      359.56      366.92     13.50 o 
  -2   8   3      485.42      486.06     44.87 o 
   0   8   3     1901.82     1982.88     55.30 o 
   2   8   3     1605.39     1548.79     55.34 o 
   4   8   3      462.63      452.57     23.52 o 
   6   8   3      321.96      336.47     18.58 o 
  -7   9   3      347.83      320.90     14.46 o 
  -5   9   3      256.99      248.86     13.94 o 
  -3   9   3     1594.04     1563.70     41.38 o 
  -1   9   3      260.51      250.14     14.63 o 
   1   9   3      220.09      218.92     13.46 o 
   3   9   3     1065.50     1092.36     41.27 o 
   5   9   3      289.01      286.93     16.83 o 
  -6  10   3      296.48      324.75     16.00 o 
  -4  10   3     1637.38     1616.92     56.60 o 
  -2  10   3     2184.16     2178.40     77.11 o 
   0  10   3      773.22      772.60     31.60 o 
   4  10   3     1463.95     1447.73     53.33 o 
  -5  11   3      330.57      335.52     21.78 o 
  -3  11   3      220.95      229.76     11.11 o 
  -1  11   3      798.18      782.66     32.85 o 
   1  11   3       30.00       31.15      9.23 o 
   3  11   3      177.65      163.38     12.81 o 
   5  11   3       76.37       64.72     14.29 o 
  -4  12   3      112.07      102.40     10.01 o 
  -2  12   3      806.82      795.66     25.83 o 
   0  12   3      547.68      535.60     26.18 o 
   2  12   3      577.15      613.16     27.46 o 
   4  12   3       48.46       41.44     11.70 o 
  -3  13   3       72.14       73.19      7.52 o 
  -1  13   3      183.33      197.31     14.91 o 
   1  13   3      718.85      745.14     32.74 o 
  -8   0   4     3990.99     4099.39    123.18 o 
  -6   0   4     2842.97     2874.52     72.08 o 
  -4   0   4     4544.00     4309.00    105.44 o 
  -2   0   4       34.41       97.12      9.11 o 
   0   0   4     4524.87     5303.16    156.33 o 
   2   0   4    28890.96    29470.18   1307.99 o 
   4   0   4     4541.39     4527.62    195.09 o 
   6   0   4       63.15       61.30     10.45 o 
   8   0   4      538.75      591.12     39.31 o 
  -9   1   4      379.39      395.38     13.34 o 
  -7   1   4     1653.41     1628.11     36.57 o 
  -5   1   4      771.37      769.95     14.86 o 
  -3   1   4     7650.20     8011.68    205.96 o 
  -1   1   4     1715.23     1924.51     44.78 o 
   1   1   4     6031.29     6401.77    144.30 o 
   3   1   4     2193.45     2180.89     74.14 o 
   5   1   4     1520.08     1511.28     50.88 o 
   7   1   4      567.36      586.65     42.67 o 
  -8   2   4     2260.22     2262.66     50.41 o 
  -6   2   4      345.49      322.04      7.97 o 
  -4   2   4     9023.24     9116.04    147.04 o 
  -2   2   4     7998.43     8015.63    250.21 o 
   0   2   4     1314.00     1281.84     30.45 o 
   2   2   4     3514.57     3509.65    113.51 o 
   4   2   4     1427.17     1303.09     59.39 o 
   6   2   4     1403.03     1364.23     52.62 o 
   8   2   4      909.88      903.24     52.94 o 
  -9   3   4      850.65      896.42     27.00 o 
  -7   3   4      313.10      296.41      9.89 o 
  -5   3   4      341.47      348.14      7.46 o 
  -3   3   4     9136.59     9151.50    175.05 o 
  -1   3   4     9213.73     9324.22    178.16 o 
   1   3   4     2056.52     2085.13     66.21 o 
   3   3   4      364.85      341.01     21.60 o 
   5   3   4     1550.51     1489.82     56.22 o 
   7   3   4     1605.84     1720.36     52.34 o 
  -8   4   4      129.35      143.75      7.33 o 
  -6   4   4      806.75      785.98     17.19 o 
  -4   4   4      896.02      928.99     19.45 o 
  -2   4   4     2213.79     2325.30     45.91 o 
   0   4   4      757.21      767.13     16.32 o 
   2   4   4     2714.72     2716.27     73.54 o 
   4   4   4     1369.84     1334.60     38.82 o 
   6   4   4      349.42      346.24     14.99 o 
  -9   5   4     1410.96     1443.17     35.08 o 
  -7   5   4      937.90      940.58     23.31 o 
  -5   5   4      897.64      879.73     17.76 o 
  -3   5   4     4611.58     4701.00    106.89 o 
  -1   5   4    11335.27    11586.89    219.09 o 
   1   5   4     4222.82     4437.45    151.98 o 
   3   5   4     1434.94     1344.62     45.60 o 
   5   5   4      818.17      775.78     33.77 o 
   7   5   4      691.06      714.18     30.79 o 
  -8   6   4      414.57      424.41     17.62 o 
  -6   6   4     3153.29     3179.52     67.59 o 
  -4   6   4     2206.53     2222.72     62.50 o 
  -2   6   4      499.92      470.91     16.83 o 
   0   6   4     6163.14     6205.73    130.07 o 
   2   6   4     1385.24     1281.91     41.50 o 
   4   6   4     2761.35     2721.84     96.75 o 
   6   6   4      335.76      357.17     20.11 o 
  -7   7   4      228.97      223.17     11.64 o 
  -5   7   4       76.84       75.24      5.14 o 
  -3   7   4       27.89       33.10      4.06 o 
  -1   7   4      956.68      962.04     35.29 o 
   1   7   4      395.43      394.68     18.51 o 
   3   7   4     1716.54     1628.54     59.15 o 
   5   7   4      562.32      548.30     25.14 o 
   7   7   4       85.93       69.52     13.48 o 
  -8   8   4      257.95      260.67     13.03 o 
  -6   8   4     2143.65     2149.48     57.61 o 
  -4   8   4     2075.25     2019.26     54.33 o 
  -2   8   4      175.49      164.38     10.38 o 
   0   8   4     1176.84     1191.80     42.87 o 
   2   8   4     2955.43     2834.89     96.86 o 
   4   8   4     1982.76     1940.53     71.76 o 
   6   8   4      106.86      131.91     11.81 o 
  -7   9   4      145.33      140.82      9.49 o 
  -5   9   4     1356.73     1269.48     36.29 o 
  -3   9   4      517.03      494.70     20.86 o 
  -1   9   4     2122.55     2060.83     73.79 o 
   1   9   4      249.03      243.39     15.57 o 
   3   9   4       99.66      102.24     12.18 o 
   5   9   4     1025.46     1032.65     41.31 o 
  -6  10   4       19.02       18.99      5.35 o 
  -4  10   4      356.82      347.28     14.03 o 
  -2  10   4     1254.21     1210.95     47.70 o 
   0  10   4      175.88      181.84     12.73 o 
   2  10   4       72.27       66.14      8.57 o 
   4  10   4       39.45       36.20      9.92 o 
  -5  11   4      309.58      298.95     13.64 o 
  -3  11   4      782.66      799.33     25.47 o 
  -1  11   4      404.94      385.82     21.53 o 
   1  11   4     1334.33     1311.96     50.00 o 
   3  11   4      205.86      229.98     15.25 o 
  -4  12   4       36.92       54.19      6.73 o 
  -2  12   4       80.32       68.77      9.37 o 
   0  12   4      207.35      181.05     13.93 o 
   2  12   4      223.19      201.53     15.25 o 
  -3  13   4      100.28       94.03      8.39 o 
  -1  13   4      178.58      177.98     14.43 o 
   1  13   4      567.78      558.23     27.25 o 
  -9   1   5      174.30      198.08      9.00 o 
  -7   1   5     4450.89     4406.72     92.37 o 
  -5   1   5     3962.47     3984.81     69.23 o 
  -1   1   5     3863.77     3647.11     79.21 o 
   1   1   5     7320.48     7638.63    181.41 o 
   3   1   5     9456.53     9080.78    300.55 o 
   5   1   5     1237.77     1230.44     53.96 o 
   7   1   5      632.97      672.55     31.43 o 
  -8   2   5     2688.07     2720.57     59.13 o 
  -6   2   5      440.95      436.70      9.78 o 
  -4   2   5     3750.93     3749.66     65.79 o 
  -2   2   5     2526.71     2413.19     67.26 o 
   0   2   5     7477.02     7449.29    202.45 o 
   2   2   5     5832.71     5826.16    193.47 o 
   4   2   5     2943.60     2905.12     90.85 o 
   6   2   5      887.69      851.04     34.59 o 
  -9   3   5      146.97      156.07      8.19 o 
  -7   3   5      972.03      944.30     22.90 o 
  -5   3   5      811.67      786.34     14.26 o 
  -3   3   5     2804.69     2775.84     62.63 o 
  -1   3   5     7058.64     7236.80    144.20 o 
   1   3   5     2837.05     2977.17     79.16 o 
   3   3   5     3122.16     3038.31    101.41 o 
   5   3   5      123.18      121.13     11.05 o 
   7   3   5       92.86       89.28      8.30 o 
  -8   4   5      824.57      856.93     22.14 o 
  -6   4   5     1003.13      961.58     22.72 o 
  -4   4   5     1267.31     1202.34     24.68 o 
  -2   4   5    19857.83    20894.30    389.83 o 
   0   4   5     3476.76     3553.53     95.08 o 
   2   4   5      422.97      412.61     16.27 o 
   4   4   5     2977.29     2844.35     79.63 o 
   6   4   5     1278.29     1269.23     38.75 o 
  -9   5   5      578.11      600.45     19.91 o 
  -7   5   5       29.06       33.35      4.11 o 
  -5   5   5     2885.63     2923.28     56.28 o 
  -3   5   5     1525.00     1542.78     30.87 o 
  -1   5   5      303.43      307.53      9.52 o 
   1   5   5     1612.19     1554.01     50.46 o 
   3   5   5      454.48      423.64     19.10 o 
   5   5   5     1730.18     1704.78     62.64 o 
   7   5   5      291.72      322.88     19.28 o 
  -8   6   5      363.54      353.27     14.64 o 
  -6   6   5     1448.68     1426.98     32.47 o 
  -4   6   5       91.80      101.02      9.06 o 
  -2   6   5     1815.04     1794.80     47.79 o 
   0   6   5       77.27       66.61      8.61 o 
   2   6   5     1882.46     1882.72     65.17 o 
   4   6   5     1956.95     1865.93     64.78 o 
   6   6   5      206.49      197.36     14.33 o 
  -7   7   5     1447.59     1466.25     41.37 o 
  -5   7   5     2868.32     2708.66     98.96 o 
  -3   7   5      589.62      588.12     18.61 o 
  -1   7   5     2915.73     2923.16     80.04 o 
   1   7   5     1214.23     1204.95     40.83 o 
   3   7   5     3384.80     3325.95    109.88 o 
   5   7   5     1363.98     1360.30     52.74 o 
  -6   8   5      306.60      300.09     12.83 o 
  -4   8   5      583.62      555.12     23.38 o 
  -2   8   5     2066.12     1965.15     67.83 o 
   0   8   5     1746.70     1747.61     78.86 o 
   2   8   5      143.85      137.70     10.77 o 
   4   8   5       27.93       31.14      7.27 o 
   6   8   5      253.45      265.29     16.86 o 
  -7   9   5      134.59      134.28      9.27 o 
  -5   9   5      756.60      741.06     23.64 o 
  -3   9   5      597.81      592.46     27.62 o 
  -1   9   5      357.89      346.30     28.41 o 
   1   9   5     1662.15     1685.42     60.42 o 
   3   9   5      425.97      439.43     20.62 o 
   5   9   5      383.99      389.48     20.38 o 
  -6  10   5      227.35      240.62     13.19 o 
  -4  10   5      734.54      707.25     22.89 o 
  -2  10   5      391.38      363.12     18.99 o 
   0  10   5     3269.68     3193.20    111.74 o 
   2  10   5      702.76      721.58     30.78 o 
   4  10   5        2.78        7.57      6.84 o 
  -5  11   5      116.91      108.08      8.54 o 
  -3  11   5      256.55      248.97     15.64 o 
  -1  11   5      244.46      233.75     16.22 o 
   1  11   5      126.07      106.04     11.00 o 
   3  11   5      509.55      548.55     26.47 o 
  -4  12   5      843.38      843.80     27.43 o 
  -2  12   5      180.37      189.89     14.00 o 
   0  12   5      700.51      680.33     30.66 o 
   2  12   5      213.29      230.99     16.34 o 
  -1  13   5       10.84       12.90      7.35 o 
  -8   0   6      794.89      812.28     29.27 o 
  -6   0   6     7355.98     7458.96    181.62 o 
  -2   0   6     8636.86     8757.17    408.46 o 
   0   0   6     9987.18     9743.65    297.80 o 
   4   0   6     8129.54     7830.96    349.27 o 
   6   0   6      473.19      493.86     34.41 o 
  -9   1   6      794.13      844.76     22.22 o 
  -7   1   6       27.22       28.76      3.42 o 
  -5   1   6      315.94      331.63      7.18 o 
  -1   1   6     2594.70     2540.00     57.40 o 
   1   1   6     4812.73     5182.62    125.38 o 
   3   1   6     1294.94     1342.21     46.40 o 
   5   1   6       50.34       55.59     14.54 o 
   7   1   6       97.01       92.50     16.82 o 
  -8   2   6      406.20      425.61     12.86 o 
  -6   2   6     1708.86     1731.13     34.24 o 
  -4   2   6      531.29      487.54     13.56 o 
  -2   2   6     2973.22     3063.44     70.33 o 
   0   2   6      201.78      219.60      6.84 o 
   4   2   6     2597.47     2549.96     88.14 o 
   6   2   6      742.59      755.91     46.87 o 
  -9   3   6      761.11      808.36     21.71 o 
  -7   3   6     1384.90     1408.75     32.14 o 
  -5   3   6      877.60      876.52     16.48 o 
  -3   3   6     1903.25     1889.42     41.67 o 
  -1   3   6    12090.09    12360.20    241.53 o 
   1   3   6     2286.34     2204.64     68.10 o 
   3   3   6     1599.30     1641.09     60.83 o 
   5   3   6     1975.70     1909.27     63.82 o 
   7   3   6      288.65      305.32     15.09 o 
  -8   4   6       61.66       65.33      5.18 o 
  -6   4   6      143.50      156.70      6.39 o 
  -4   4   6     2442.18     2499.85     49.16 o 
  -2   4   6     2234.40     2347.29     65.53 o 
   0   4   6      612.93      654.54     15.73 o 
   2   4   6      510.76      492.44     17.30 o 
   4   4   6       85.06       70.79      7.99 o 
   6   4   6     1276.03     1269.42     40.84 o 
  -7   5   6     1822.12     1910.14     42.60 o 
  -5   5   6       32.59       26.73      3.00 o 
  -3   5   6     2539.33     2552.68     49.15 o 
  -1   5   6     2255.95     2296.72     61.56 o 
   1   5   6      196.23      165.96     10.46 o 
   3   5   6     3098.46     3006.05     87.64 o 
   5   5   6      212.03      197.02     10.99 o 
  -8   6   6      464.64      467.99     17.23 o 
  -6   6   6     1894.76     1836.09     49.07 o 
  -4   6   6     3357.05     3364.57    109.49 o 
  -2   6   6     1119.88     1140.98     34.46 o 
   0   6   6      266.26      277.55     11.23 o 
   2   6   6     3498.92     3384.64    113.53 o 
   4   6   6     2407.61     2324.36     83.17 o 
   6   6   6      178.39      204.97     14.83 o 
  -7   7   6      272.35      281.87     12.63 o 
  -5   7   6      577.50      539.23     17.80 o 
  -3   7   6     1596.14     1523.90     52.94 o 
  -1   7   6      995.39      982.81     36.46 o 
   1   7   6      681.94      646.68     27.06 o 
   3   7   6       60.52       44.90      7.74 o 
   5   7   6       56.10       62.16     15.63 o 
  -6   8   6      406.02      411.29     21.16 o 
  -4   8   6      530.14      532.07     22.92 o 
  -2   8   6      927.30      899.88     35.91 o 
   0   8   6      802.83      805.67     33.05 o 
   2   8   6     2281.56     2200.23     76.13 o 
   4   8   6       62.89       62.85     13.36 o 
  -7   9   6      273.08      271.70     13.12 o 
  -5   9   6       92.04       85.04      7.05 o 
  -3   9   6      681.84      661.07     26.22 o 
  -1   9   6     1229.03     1214.22     46.90 o 
   1   9   6     1282.01     1239.57     47.75 o 
   3   9   6      144.11      152.88     12.28 o 
  -6  10   6       67.07       63.62      7.08 o 
  -4  10   6      151.86      153.01     11.55 o 
  -2  10   6       70.96       66.46      8.10 o 
   0  10   6      762.91      736.19     31.72 o 
   2  10   6      271.91      270.93     17.48 o 
   4  10   6      104.21      106.97     11.46 o 
  -5  11   6      486.09      512.65     23.88 o 
  -3  11   6      286.44      281.41     16.69 o 
  -1  11   6      302.32      296.77     16.74 o 
   1  11   6     1018.11     1074.08     43.07 o 
   3  11   6       54.10       65.47     10.05 o 
  -2  12   6      145.35      137.53     15.19 o 
   0  12   6       83.05       89.94     10.74 o 
  -9   1   7        4.65        8.39      3.79 o 
  -7   1   7      793.73      773.91     19.03 o 
  -5   1   7     5433.53     5400.91    131.94 o 
  -3   1   7     1816.88     1803.02     61.79 o 
  -1   1   7     7798.58     8043.17    176.54 o 
   1   1   7     2303.24     2427.00     55.08 o 
   3   1   7     1202.89     1158.99     44.61 o 
   5   1   7     3771.27     3788.15    131.83 o 
  -8   2   7      408.97      400.08     13.93 o 
  -6   2   7     1085.00     1084.14     22.30 o 
  -4   2   7     1049.68     1063.38     39.44 o 
  -2   2   7     4251.64     4340.88     94.46 o 
   0   2   7     9688.79    10369.86    225.67 o 
   4   2   7      842.93      859.64     35.43 o 
   6   2   7      128.30      138.05     12.67 o 
  -9   3   7       94.22       97.12      6.50 o 
  -7   3   7     1923.80     1973.52     43.57 o 
  -5   3   7     1044.19     1080.06     21.73 o 
  -3   3   7      258.45      248.59      6.95 o 
  -1   3   7      276.76      278.77      8.77 o 
   1   3   7     1198.62     1238.88     49.79 o 
   3   3   7     2890.51     2874.86     98.41 o 
   5   3   7      733.80      740.04     31.35 o 
  -8   4   7     1429.78     1472.34     34.22 o 
  -6   4   7     3206.42     3219.10     68.21 o 
  -4   4   7     2381.52     2359.05     44.83 o 
  -2   4   7      901.93      872.65     25.24 o 
   0   4   7     3040.44     3149.90     73.85 o 
   2   4   7     3885.95     3860.43    133.41 o 
   4   4   7      723.79      707.61     25.73 o 
   6   4   7     1107.37     1120.98     35.69 o 
  -7   5   7      304.69      308.68     12.29 o 
  -5   5   7     1604.42     1610.99     46.91 o 
  -3   5   7     2872.25     2916.30     66.48 o 
  -1   5   7      299.09      309.35     11.79 o 
   1   5   7      573.87      557.92     25.17 o 
   3   5   7     2545.18     2418.21     68.46 o 
   5   5   7      495.69      487.70     19.45 o 
  -8   6   7      269.16      249.50     11.89 o 
  -6   6   7      496.04      483.23     16.46 o 
  -4   6   7      217.28      225.68     11.29 o 
  -2   6   7     2581.58     2512.82     86.62 o 
   0   6   7     1513.63     1489.54     51.26 o 
   2   6   7      237.27      237.38     14.67 o 
   4   6   7      316.16      335.75     30.58 o 
  -7   7   7      322.56      342.62     15.05 o 
  -5   7   7      774.94      761.31     28.72 o 
  -3   7   7     3800.58     3759.36    122.33 o 
  -1   7   7     1011.65      972.45     41.70 o 
   1   7   7     1252.50     1253.00     44.69 o 
   3   7   7      705.56      732.16     30.22 o 
   5   7   7      241.41      243.25     16.73 o 
  -6   8   7      435.37      424.52     16.21 o 
  -4   8   7      163.22      161.60     10.68 o 
  -2   8   7      624.40      607.18     24.89 o 
   0   8   7        6.22        7.43      5.47 o 
   2   8   7     1875.64     1872.91     67.15 o 
   4   8   7      194.35      179.98     14.16 o 
  -5   9   7      260.91      265.30     15.20 o 
  -3   9   7      773.01      723.89     29.26 o 
  -1   9   7     1774.37     1707.26     60.79 o 
   1   9   7      195.35      186.91     26.49 o 
   3   9   7       81.30       85.39      9.93 o 
  -4  10   7      147.70      155.49     12.07 o 
  -2  10   7      773.66      738.97     30.13 o 
   0  10   7      864.73      845.85     35.09 o 
   2  10   7      388.08      430.84     22.42 o 
  -3  11   7      475.00      446.73     22.18 o 
  -1  11   7       34.60       40.57      8.18 o 
   1  11   7      304.50      287.50     18.09 o 
  -2  12   7      308.19      297.36     18.10 o 
  -8   0   8      492.38      506.40     20.00 o 
  -6   0   8     2683.79     2680.17     66.94 o 
  -2   0   8     8874.07     9286.95    462.79 o 
   0   0   8     1508.37     1527.28     78.03 o 
   2   0   8     1965.63     2009.33     88.76 o 
   4   0   8     3818.51     4007.64    193.39 o 
   6   0   8     1681.31     1717.96     88.26 o 
  -9   1   8       74.79       77.16      5.78 o 
  -7   1   8       75.78       74.14      4.35 o 
  -5   1   8     1403.83     1410.15     45.77 o 
  -3   1   8     1257.43     1282.17     40.13 o 
  -1   1   8     1691.20     1682.44     39.33 o 
   1   1   8      182.96      178.83      9.93 o 
   3   1   8       52.68       47.04      7.01 o 
   5   1   8      491.35      504.17     25.19 o 
  -8   2   8       23.48       23.73      3.68 o 
  -6   2   8      853.74      817.71     17.26 o 
  -4   2   8     4145.62     4131.71    123.75 o 
  -2   2   8     1003.49     1079.49     26.76 o 
   0   2   8     2939.32     3084.21     79.92 o 
   2   2   8     1171.05     1078.17     38.04 o 
   4   2   8      161.44      152.06     11.52 o 
   6   2   8     1002.05     1087.39     43.20 o 
  -7   3   8     1495.52     1519.68     34.33 o 
  -5   3   8     1008.13     1030.96     27.25 o 
  -3   3   8      159.75      150.15      5.30 o 
  -1   3   8     3973.59     4146.84     95.33 o 
   1   3   8     2624.45     2580.51     87.25 o 
   3   3   8     1816.21     1820.53     67.24 o 
   5   3   8      303.75      293.82     18.07 o 
  -8   4   8      128.15      133.15      8.09 o 
  -6   4   8      143.90      145.42      7.55 o 
  -4   4   8      384.60      400.45     12.43 o 
  -2   4   8     1070.65     1057.56     40.90 o 
   0   4   8      707.05      735.20     23.08 o 
   2   4   8      452.46      458.57     20.67 o 
   4   4   8      357.47      326.93     21.49 o 
  -7   5   8      551.24      539.63     21.90 o 
  -5   5   8     1363.07     1398.07     34.63 o 
  -3   5   8      134.72      123.48      7.81 o 
  -1   5   8      106.75       92.50     10.34 o 
   1   5   8     5954.97     5836.52    153.07 o 
   3   5   8        6.11        2.89      4.69 o 
   5   5   8      460.30      465.18     19.92 o 
  -6   6   8      688.84      683.72     20.88 o 
  -4   6   8     1477.53     1458.66     49.89 o 
  -2   6   8     1220.33     1166.94     45.50 o 
   0   6   8      238.18      227.30     13.17 o 
   2   6   8     1692.97     1649.43     60.52 o 
   4   6   8     1109.79     1080.30     41.99 o 
  -7   7   8       89.04       82.48      6.91 o 
  -5   7   8      293.56      291.80     14.38 o 
  -3   7   8       79.90       96.32      8.01 o 
  -1   7   8      297.84      307.97     15.81 o 
   1   7   8      556.45      567.63     24.95 o 
   3   7   8       38.45       37.49      8.01 o 
  -6   8   8       15.75       15.96      4.73 o 
  -4   8   8     1338.95     1332.06     47.74 o 
  -2   8   8     1145.14     1116.69     40.27 o 
   0   8   8      547.63      580.41     24.06 o 
   2   8   8      129.08      139.03     11.94 o 
  -5   9   8       66.69       63.54      7.99 o 
  -3   9   8      584.52      536.90     23.85 o 
  -1   9   8     1003.18      980.29     37.46 o 
   1   9   8      522.76      534.75     25.62 o 
   3   9   8      285.36      292.48     18.69 o 
  -4  10   8       91.50       90.21      9.50 o 
  -2  10   8      203.62      242.59     14.93 o 
   0  10   8      274.59      292.93     33.54 o 
   2  10   8      123.05      143.22     15.69 o 
  -3  11   8      268.55      267.60     17.87 o 
  -1  11   8      370.97      365.85     20.17 o 
  -7   1   9      190.05      204.23      7.32 o 
  -5   1   9     2269.15     2233.68     71.96 o 
  -3   1   9     3059.22     3082.78     66.97 o 
  -1   1   9     1822.93     1880.78     64.72 o 
   1   1   9     1074.78     1038.25     37.64 o 
   3   1   9      654.61      654.14     28.20 o 
   5   1   9      776.30      845.41     37.41 o 
  -8   2   9      588.91      600.63     16.19 o 
  -6   2   9     2756.70     2823.61     68.03 o 
  -4   2   9      266.91      274.81     16.25 o 
  -2   2   9     1429.80     1450.85     38.25 o 
   0   2   9      111.16      130.28      9.02 o 
   2   2   9     1672.07     1643.21     60.33 o 
   4   2   9     1254.91     1327.59     52.43 o 
  -7   3   9       54.65       57.33      4.20 o 
  -5   3   9      398.42      388.00     14.83 o 
  -3   3   9      716.96      722.31     31.78 o 
  -1   3   9      120.75      127.61      8.68 o 
   1   3   9     2786.90     2723.68     93.22 o 
   3   3   9      723.94      697.50     29.91 o 
   5   3   9      330.76      347.06     20.71 o 
  -8   4   9      632.39      665.85     21.36 o 
  -6   4   9      943.09      936.07     25.36 o 
  -4   4   9      906.53      909.19     32.34 o 
  -2   4   9       33.91       38.40      9.63 o 
   0   4   9     5363.07     5323.38    140.77 o 
   2   4   9     1732.16     1767.76     63.33 o 
   4   4   9        0.08        4.03      5.98 o 
  -7   5   9      344.76      317.99     14.61 o 
  -5   5   9      480.78      459.96     17.33 o 
  -3   5   9     1661.12     1671.85     57.71 o 
  -1   5   9     1653.18     1622.93     57.82 o 
   1   5   9       18.04       25.53      5.36 o 
   3   5   9      189.81      186.66     11.14 o 
  -6   6   9      123.35      127.06      9.19 o 
  -4   6   9     1299.67     1266.12     44.38 o 
  -2   6   9        0.76        2.38      4.32 o 
   0   6   9      523.21      509.98     23.11 o 
   2   6   9       21.40       18.50      6.84 o 
   4   6   9      150.71      156.89     14.11 o 
  -5   7   9     1283.16     1252.25     43.62 o 
  -3   7   9     1574.90     1500.93     54.97 o 
  -1   7   9      912.61      894.06     35.36 o 
   1   7   9      481.78      499.49     24.77 o 
   3   7   9      137.27      129.60     12.25 o 
  -6   8   9      144.23      129.17      8.40 o 
  -4   8   9      627.69      615.02     25.82 o 
  -2   8   9       14.61       15.89      5.82 o 
   0   8   9      904.93      903.37     36.07 o 
   2   8   9      349.91      340.80     19.44 o 
  -5   9   9       55.93       57.78      7.85 o 
  -3   9   9      568.62      574.23     25.27 o 
  -1   9   9      293.73      285.25     17.31 o 
   1   9   9       46.15       44.96      8.67 o 
  -2  10   9      270.36      257.13     15.71 o 
   0  10   9      156.16      178.34     13.88 o 
  -8   0  10      311.84      403.23     17.01 o 
  -6   0  10       79.84       89.29     10.87 o 
  -4   0  10     5550.08     5516.37    234.93 o 
  -2   0  10     1877.06     1802.80     86.18 o 
   0   0  10     1155.99     1189.45     64.37 o 
   2   0  10     2132.26     2110.05    106.93 o 
   4   0  10      174.29      146.18     17.19 o 
  -7   1  10      540.92      577.74     17.40 o 
  -5   1  10      372.29      369.32     19.87 o 
  -3   1  10     1075.70     1092.56     35.78 o 
  -1   1  10      529.26      482.74     33.19 o 
   1   1  10     1115.14     1066.61     39.69 o 
   3   1  10      933.91      987.77     39.76 o 
  -6   2  10       17.99       22.13      4.15 o 
  -4   2  10     2286.96     2212.48     71.50 o 
  -2   2  10      996.25      979.68     33.04 o 
   0   2  10     2177.85     2174.25     75.16 o 
   2   2  10      601.67      566.74     29.19 o 
   4   2  10       74.44       70.10      9.92 o 
  -7   3  10      865.82      926.02     22.34 o 
  -5   3  10      589.43      632.06     33.88 o 
  -3   3  10      556.88      550.75     22.23 o 
  -1   3  10      336.19      321.55     14.68 o 
   1   3  10     1893.17     1890.01     81.72 o 
   3   3  10      661.22      660.98     29.84 o 
  -6   4  10       17.92       14.53      3.72 o 
  -4   4  10      306.52      322.66     13.49 o 
  -2   4  10      618.34      570.94     23.33 o 
   0   4  10      144.96      131.19      8.21 o 
   2   4  10      105.82      113.62     10.56 o 
  -7   5  10      301.78      284.38     18.56 o 
  -5   5  10     2010.35     1976.63     67.09 o 
  -3   5  10      234.61      232.17     12.51 o 
  -1   5  10      733.49      754.15     28.85 o 
   1   5  10      946.90      919.97     30.42 o 
   3   5  10      620.09      604.03     22.27 o 
  -6   6  10      445.75      438.21     18.31 o 
  -4   6  10      137.41      148.67     10.08 o 
  -2   6  10     1503.22     1444.78     80.39 o 
   0   6  10     1026.66     1053.54     39.83 o 
   2   6  10      161.37      149.46     12.36 o 
  -5   7  10       95.06       94.42      7.99 o 
  -3   7  10      381.59      355.41     17.10 o 
  -1   7  10      457.54      451.29     21.79 o 
   1   7  10      134.25      155.58     12.63 o 
  -4   8  10      446.82      453.29     20.65 o 
  -2   8  10      307.95      307.03     16.32 o 
   0   8  10      546.95      568.75     26.42 o 
  -3   9  10      103.75      106.25     10.90 o 
  -1   9  10      500.11      476.30     29.31 o 
  -7   1  11      106.08      110.78      6.63 o 
  -5   1  11       53.66       54.38      6.74 o 
  -3   1  11     1864.02     1816.97     78.26 o 
  -1   1  11       24.43       34.13      5.33 o 
   1   1  11     1754.83     1759.88     65.59 o 
   3   1  11      366.35      353.13     19.46 o 
  -6   2  11      185.92      191.02     10.04 o 
  -4   2  11      739.62      704.49     25.47 o 
  -2   2  11      286.43      288.55     14.22 o 
   0   2  11      476.23      476.51     20.53 o 
   2   2  11     1709.89     1695.06     63.17 o 
  -5   3  11     1274.30     1252.44     61.41 o 
  -3   3  11      252.75      245.82     12.03 o 
  -1   3  11      379.64      374.70     17.37 o 
   1   3  11      181.52      173.67     12.61 o 
  -6   4  11      484.06      514.30     19.67 o 
  -4   4  11     1581.70     1568.37     55.45 o 
  -2   4  11     1274.84     1244.02     42.95 o 
   0   4  11      107.47      122.33      8.18 o 
   2   4  11      477.44      499.13     19.91 o 
  -5   5  11      164.59      160.81      9.24 o 
  -3   5  11      367.62      361.57     24.62 o 
  -1   5  11     1132.40     1118.71     42.63 o 
   1   5  11       45.31       40.08      7.46 o 
  -4   6  11       63.98       73.84      7.24 o 
  -2   6  11      263.88      267.42     14.58 o 
   0   6  11      348.17      321.35     18.58 o 
  -3   7  11      466.59      435.90     19.91 o 
  -1   7  11     1361.68     1344.93     50.62 o 
  -4   0  12      380.13      414.07     24.14 o 
  -2   0  12     1110.63     1126.42     55.30 o 
   0   0  12     1547.43     1473.29     76.23 o 
  -5   1  12      209.10      209.32     11.50 o 
  -3   1  12      533.24      563.73     21.63 o 
  -1   1  12       29.74       37.63      5.99 o 
   1   1  12      540.10      518.90     26.56 o 
  -4   2  12      391.44      368.56     15.93 o 
  -2   2  12     1543.11     1431.04     62.25 o 
   0   2  12       44.23       35.44      6.89 o 
  -5   3  12      695.33      668.05     24.02 o 
  -3   3  12      991.62      999.42     61.44 o 
  -1   3  12      300.54      282.82     14.70 o 
   1   3  12      189.35      205.37     14.12 o 
  -4   4  12      122.97      126.05      8.68 o 
  -2   4  12      177.11      160.69     11.51 o 
   0   4  12      590.05      590.81     21.67 o 
  -3   5  12      951.67      945.22     35.89 o 
  -1   5  12       92.44      105.88     10.20 o 
  -3   1  13      254.54      285.24     14.72 o 
  -2   2  13      151.53      180.13     11.66 o 
                                                 
